# Supplementary material for: All-analog photoelectronic chip for high-speed vision tasks
Source: Nature. 2023 Oct 25;623(7985):48–57. doi: 10.1038/s41586-023-06558-8 (PMC10620079; doi:10.1038/s41586-023-06558-8)
Supplement: Supplementary file 3 — Source Data Fig. 2 [file 41586_2023_6558_MOESM3_ESM.xlsx]

## Sheet: Figure2_c
Source data for Figure 2c
Compression ratio (%)	SSIM
0.5102	0.7428
1.02041	0.7805
2.04082	0.8356
3.06122	0.8511

## Sheet: Figure2_d
Source data for Figure 2d
OAC connected with 3-layer digital neural network
Compression ratio (%)	Classification accuracy (%)
0.12755	10.28
0.5102	80.74
1.14796	93.73
2.04082	97.39
3.18878	97.47
8.16327	97.84
12.7551	97.63
3-layer digital neural network
Classification accuracy (%)	97.22
