# Supplementary material for: All-analog photoelectronic chip for high-speed vision tasks
Source: Nature. 2023 Oct 25;623(7985):48–57. doi: 10.1038/s41586-023-06558-8 (PMC10620079; doi:10.1038/s41586-023-06558-8)
Supplement: Supplementary file 4 — Source Data Fig. 3 [file 41586_2023_6558_MOESM4_ESM.xlsx]

## Sheet: Figure3_b
Source data for Figure 3b
Training epochs	Testing accuracy
	OAC	EAC	3-layer digital NN	ACCEL	ACCEL + 1-layer digital NN
0	0.1005	0.1	0.1307	0.1002	0.1161
1	0.5353	0.7093	0.8561	0.8357	0.9667
2	0.5851	0.8177	0.9107	0.8904	0.9736
3	0.6228	0.8556	0.9257	0.9234	0.9777
4	0.624	0.8738	0.9358	0.9403	0.9771
5	0.6267	0.8779	0.9424	0.9467	0.9765
6	0.6335	0.8793	0.9487	0.9541	0.9814
7	0.6193	0.8801	0.9529	0.9576	0.9799
8	0.6328	0.8884	0.9578	0.9607	0.9808
9	0.6297	0.8866	0.9594	0.9633	0.9802
10	0.6275	0.8895	0.9636	0.9662	0.9812
11	0.6398	0.891	0.9646	0.9666	0.9807
12	0.6245	0.8909	0.9664	0.9673	0.9776
13	0.6327	0.8874	0.9668	0.9688	0.9808
14	0.6296	0.8921	0.9693	0.9695	0.983
15	0.6489	0.8871	0.9711	0.9707	0.9818
16	0.6377	0.8878	0.9721	0.9713	0.9816
17	0.6354	0.8924	0.9722	0.9722	0.9807
18	0.64	0.89	0.9733	0.9721	0.9833
19	0.6425	0.8903	0.9747	0.9722	0.982
20	0.6334	0.8881	0.9746	0.9731	0.9798
21	0.6436	0.8908	0.9764	0.9788	0.9804
22	0.6484	0.8902	0.9768	0.9788	0.9811
23	0.6396	0.8887	0.9785	0.9792	0.9798
24	0.642	0.8929	0.9776	0.9798	0.9819
25	0.6487	0.8874	0.9785	0.9802	0.9822
26	0.6386	0.8883	0.9779	0.9802	0.9825
27	0.6349	0.8882	0.9785	0.9802	0.9806
28	0.6392	0.8891	0.9792	0.98	0.9813
29	0.6441	0.893	0.9784	0.9807	0.9781
30	0.6398	0.8863	0.9792	0.9806	0.9815
31	0.6463	0.8886	0.9792	0.9811	0.9812
32	0.6427	0.8871	0.9793	0.9814	0.9802
33	0.6518	0.8809	0.9795	0.9813	0.9813
34	0.6404	0.8927	0.98	0.9814	0.9819
35	0.6342	0.8911	0.9795	0.9817	0.9808
36	0.6359	0.8944	0.9796	0.9817	0.9813
37	0.6418	0.884	0.9806	0.982	0.9799
38	0.639	0.8884	0.9803	0.9813	0.9815
39	0.6571	0.8917	0.9794	0.9816	0.9812
40	0.6382	0.8857	0.9807	0.9818	0.9788
41	0.6403	0.8844	0.9805	0.9822	0.9809
42	0.6494	0.8917	0.9804	0.9822	0.9809
43	0.6492	0.888	0.9801	0.982	0.9799
44	0.6422	0.8867	0.9801	0.9822	0.9796
45	0.6498	0.8923	0.9817	0.9822	0.9795

## Sheet: Figure3_c
Source data for Figure 3c
Training epochs	Testing accuracy
	3-layer digital NN	ACCEL	ACCEL + 1-layer digital NN
0	0.0914	0.1093	0.0971
1	0.7454	0.7119	0.8379
2	0.806	0.767	0.8445
3	0.8273	0.7819	0.853
4	0.8359	0.7911	0.8637
5	0.8436	0.8057	0.8643
6	0.8451	0.8113	0.8601
7	0.8515	0.8157	0.8671
8	0.8559	0.8205	0.8694
9	0.8576	0.8227	0.8693
10	0.8598	0.8275	0.872
11	0.864	0.8304	0.8751
12	0.8624	0.8332	0.8824
13	0.8689	0.8387	0.8798
14	0.8688	0.8427	0.8839
15	0.8735	0.8426	0.8744
16	0.8716	0.8455	0.8799
17	0.873	0.8485	0.8821
18	0.8751	0.8482	0.8838
19	0.8766	0.8527	0.8789
20	0.8777	0.8564	0.8818
21	0.8756	0.8634	0.8835
22	0.8759	0.8663	0.8854
23	0.8811	0.8629	0.8845
24	0.8777	0.8698	0.8869
25	0.8799	0.8708	0.8812
26	0.8811	0.8688	0.8823
27	0.8835	0.8702	0.88
28	0.8825	0.8704	0.8892
29	0.8815	0.871	0.8868
30	0.8812	0.872	0.8851
31	0.8837	0.871	0.8813
32	0.8868	0.8744	0.8824
33	0.885	0.8723	0.887
34	0.8866	0.8734	0.886
35	0.8891	0.8718	0.8843
36	0.8856	0.8718	0.8895
37	0.8896	0.8726	0.886
38	0.8884	0.8749	0.8907
39	0.8902	0.8732	0.8874
40	0.887	0.8738	0.8889
41	0.8891	0.8745	0.8838
42	0.8872	0.8745	0.8884
43	0.8879	0.8757	0.8868
44	0.89	0.8778	0.887
45	0.89	0.8762	0.887

## Sheet: Figure3_e
Source data for Figure 3e
ACCEL
	Accuracy (%)
Tested exposure power (fJ/μm2/frame)	Trained exposure power (fJ/μm2/frame)
	3.38	1.3598	0.9348	0.4816	0.3116	0.2266	0.1416
3.38	98.09	97.92	98.07	98.02	97.88	96.55	96.49
1.3598	97.88	97.9	98.01	98.07	97.86	96.53	96.43
0.9348	97.95	97.76	97.87	97.86	97.81	96.57	96.37
0.4816	97.56	97.52	97.36	97.37	97.52	96.33	96.18
0.3116	96.43	96.32	96.53	96.17	96.39	95.94	95.7
0.2266	92.73	93.68	93.08	92.92	93.47	94.65	94.76
0.1416	75.32	77.02	75.15	73.63	76.78	88.43	88.52
EAC
	Accuracy (%)
Tested exposure power (fJ/μm2/frame)	Trained exposure power (fJ/μm2/frame)
	3.38	1.3598	0.9348	0.4816	0.3116	0.2266	0.1416
3.38	89.22	84.26	81.16	74.42	73.51	73.04	73.01
1.3598	86.2	86.58	85.32	76.29	74.45	73.73	73.7
0.9348	77.63	84.89	85.4	77.54	75.02	74.28	73.43
0.4816	48.67	60.31	67.23	75.92	75.35	74.17	72.9
0.3116	37.39	41.47	43.28	68.61	71.29	70.51	70.89
0.2266	33.85	35.16	35.81	56.04	62.95	65.15	65.66
0.1416	26.48	28.73	28.92	33.06	39.69	46.23	51.12
OAC
	Accuracy (%)
Tested exposure power (fJ/μm2/frame)	Trained exposure power (fJ/μm2/frame)
	3.38	1.3598	0.9348	0.4816	0.3116	0.2266	0.1416
3.38	63.23	61.72	59.7	56.35	57.61	56.75	55.68
1.3598	62.05	61.82	59.28	56.31	57.77	56.57	55.93
0.9348	60.51	60.91	58.76	55.89	57.26	56.29	55.74
0.4816	53.11	56.57	55.77	54.2	55.06	54.96	53.6
0.3116	45.19	49.57	51.73	49.25	51.42	52.09	50.03
0.2266	38.24	43.49	45.75	45.61	46.95	48.81	46.69
0.1416	27.26	32.63	36.61	36.36	39.77	42.6	39.75

## Sheet: Figure3_g
Source data for Figure 3g
Training epoch	Testing accuracy
0	0.1002
1	0.8357
2	0.8904
3	0.9234
4	0.9403
5	0.9467
6	0.9541
7	0.9576
8	0.9607
9	0.9633
10	0.9662
11	0.9666
12	0.9673
13	0.9688
14	0.9695
15	0.9707
16	0.9713
17	0.9722
18	0.9721
19	0.9722
20	0.9731
21	0.9788
22	0.9788
23	0.9792
24	0.9798
25	0.9802
26	0.9802
27	0.9802
28	0.98
29	0.9807
30	0.9806
31	0.9811
32	0.9814
33	0.9813
34	0.9814
35	0.9817
36	0.9817
37	0.982
38	0.9813
39	0.9816
40	0.9818
41	0.9822
42	0.9822
43	0.982
44	0.9822
45	0.9822
46	0.9824
47	0.9824
48	0.9826
49	0.982
50	0.9825
51	0.9824
52	0.9825
53	0.9825
54	0.9827
55	0.9826
56	0.9825
57	0.9827
58	0.9826
59	0.9825
60	0.9825
61	0.9828
62	0.9824
63	0.9825
64	0.9826
65	0.9824
66	0.9824
67	0.9824
68	0.9825
69	0.9825
70	0.9825
71	0.9826
72	0.9825
73	0.9823
74	0.9826
75	0.9824
76	0.9823
77	0.9825
78	0.9825
79	0.9825
80	0.9825
80	0.923
81	0.939
82	0.954
83	0.957
84	0.96
85	0.961
86	0.961
87	0.96
88	0.959
89	0.96
90	0.958
91	0.959
92	0.959
93	0.962
94	0.962
95	0.963
96	0.963
97	0.964
98	0.964
99	0.965
100	0.964
101	0.965
102	0.965
103	0.965
104	0.965
105	0.964
106	0.965
107	0.964
108	0.963
109	0.965
110	0.964
111	0.964
112	0.964
113	0.963
114	0.964
115	0.963
116	0.963
117	0.964
118	0.964
119	0.964
120	0.964
121	0.965
122	0.964
123	0.964
124	0.964
125	0.965
126	0.965
127	0.965
128	0.965
129	0.967
130	0.964
131	0.966
132	0.964
133	0.965
134	0.965
135	0.965
136	0.966
137	0.967
138	0.968
139	0.967
140	0.967
141	0.968
142	0.967
143	0.968
144	0.968
145	0.967
146	0.969
147	0.968
148	0.968
149	0.968
150	0.968
151	0.968
152	0.968
153	0.969
154	0.97
155	0.969
156	0.968
157	0.969
158	0.966
159	0.967
160	0.967
160	0.869
161	0.912
162	0.937
163	0.935
164	0.941
165	0.938
166	0.943
167	0.948
168	0.948
169	0.944
170	0.947
171	0.95
172	0.948
173	0.948
174	0.948
175	0.95
176	0.952
177	0.948
178	0.952
179	0.953
180	0.95
181	0.949
182	0.95
183	0.948
184	0.948
185	0.955
186	0.953
187	0.954
188	0.95
189	0.951
190	0.953
191	0.958
192	0.954
193	0.956
194	0.956
195	0.953
196	0.952
197	0.955
198	0.952
199	0.951
200	0.951
201	0.958
202	0.953
203	0.951
204	0.957
205	0.953
206	0.957
207	0.953
208	0.95
209	0.954
210	0.959
211	0.953
212	0.957
213	0.954
214	0.958
215	0.962
216	0.958
217	0.959
218	0.958
219	0.958
220	0.955
221	0.952
222	0.955
223	0.948
224	0.955
225	0.957
226	0.96
227	0.957
228	0.958
229	0.956
230	0.959
231	0.955
232	0.952
233	0.955
234	0.953
235	0.956
236	0.956
237	0.955
238	0.95
239	0.95
240	0.955
240	0.907
241	0.922
242	0.923
243	0.928
244	0.936
245	0.932
246	0.941
247	0.931
248	0.944
249	0.934
250	0.943
251	0.941
252	0.94
253	0.941
254	0.944
255	0.945
256	0.942
257	0.948
258	0.948
259	0.947
260	0.948
261	0.949
262	0.948
263	0.95
264	0.951
265	0.947
266	0.952
267	0.947
268	0.952
269	0.952
270	0.952
271	0.945
272	0.944
273	0.952
274	0.946
275	0.953
276	0.949
277	0.948
278	0.943
279	0.952
280	0.953
281	0.949
282	0.949
283	0.95
284	0.952
285	0.954
286	0.948
287	0.955
288	0.944
289	0.942
290	0.952
291	0.948
292	0.949
293	0.946
294	0.951
295	0.952
296	0.952
297	0.951
298	0.948
299	0.946
300	0.952
301	0.953
302	0.946
303	0.95
304	0.951
305	0.945
306	0.949
307	0.955
308	0.953
309	0.956
310	0.944
311	0.955
312	0.953
313	0.949
314	0.953
315	0.95
316	0.952
317	0.946
318	0.952
319	0.942
320	0.949
