# Supplementary material for: All-analog photoelectronic chip for high-speed vision tasks
Source: Nature. 2023 Oct 25;623(7985):48–57. doi: 10.1038/s41586-023-06558-8 (PMC10620079; doi:10.1038/s41586-023-06558-8)
Supplement: Supplementary file 5 — Source Data Fig. 4 [file 41586_2023_6558_MOESM5_ESM.xlsx]

## Sheet: Figure4_i
Source data for Figure 4i
Class lable	Output voltage (A.U.)
0	39.95
1	-35.51
2	-39.95
3	-26.63
4	-19.98
5	-116.52
6	-9.99
7	-99.88
8	-82.12
9	-84.34

## Sheet: Figure4_j
Source data for Figure 4j
Class lable	Output voltage (A.U.)
0	1.11
1	0
2	0
3	0
4	0
5	-1.11
6	-1.11
7	-1.11
8	0
9	0

## Sheet: Figure4_k
Source data for Figure 4k
MNIST
Exposure power (fJ/μm2/frame)	Accuracy (%)
	EAC	OAC	ACCEL
3.38	81.3	63.5	90.9
1.3598	76.2	62.7	88.5
0.9348	76.1	62.3	86.5
0.4816	74	61.9	85.1
0.3116	72.7	62.2	84.7
0.2266	73	62.4	82.1
0.1416	59.6	60.6	75.2
Fashion-MNIST
Exposure power (fJ/μm2/frame)	Accuracy (%)
	EAC	OAC	ACCEL
3.38	69.1	53.1	80.9
1.3598	68.6	53.5	76.5
0.9348	67.4	53.4	75.2
0.4816	63.3	53.9	69
0.3116	62.2	53.5	68.2
0.2266	50	53.9	59.7
0.1416	39.4	53.3	56.5
KMNIST
Exposure power (fJ/μm2/frame)	Accuracy (%)
	EAC	OAC	ACCEL
3.38	54.5	33.3	67.6
1.3598	53.1	32.9	64.1
0.9348	53.4	32.7	65.4
0.4816	54.1	33.5	64.3
0.3116	51	28.3	65.7
0.2266	49.5	28	63.8
0.1416	44.7	29.9	59.3
