# Supplementary material for: All-analog photoelectronic chip for high-speed vision tasks
Source: Nature. 2023 Oct 25;623(7985):48–57. doi: 10.1038/s41586-023-06558-8 (PMC10620079; doi:10.1038/s41586-023-06558-8)
Supplement: Supplementary file 6 — Source Data Fig. 5 [file 41586_2023_6558_MOESM6_ESM.xlsx]

## Sheet: Figure5_c
Source data for Figure 5c
Exposure power (fJ/μm2/frame)	Accuracy (%)
	ACCEL + 1-layer digital NN	EAC + 1-layer digital NN	OAC + 1-layer digital NN
1.1737	91.6	90.8	75.4
0.4722	87.8	87.6	70.6
0.3246	87	83.6	66.8
0.1672	83.8	79.2	61.2
0.1082	77.8	67.8	52
0.0787	59.4	33.6	44.6
0.0492	41.2	23.8	30
