# Supplementary material for: All-analog photoelectronic chip for high-speed vision tasks
Source: Nature. 2023 Oct 25;623(7985):48–57. doi: 10.1038/s41586-023-06558-8 (PMC10620079; doi:10.1038/s41586-023-06558-8)
Supplement: Supplementary file 7 — Source Data Fig. 6 [file 41586_2023_6558_MOESM7_ESM.xlsx]

## Sheet: Figure6_b
Source data for Figure 6b
Time (ns)	Voltage of ACCEL output (V)
-300	-0.00586
-297	-0.01492
-294	-0.01747
-291	-0.00911
-288	-0.00364
-285	-0.00987
-282	-0.01635
-279	-0.01134
-276	-0.00263
-273	0.00162
-270	0.00041
-267	-0.00019
-264	-0.00011
-261	0.00025
-258	0.0013
-255	0.00313
-252	0.00502
-249	-0.00188
-246	-0.00382
-243	0.00363
-240	0.00917
-237	0.0029
-234	-0.0042
-231	-0.00605
-228	0.00304
-225	0.00569
-222	-0.00056
-219	-0.00609
-216	0.00109
-213	0.00889
-210	0.01141
-207	0.00916
-204	0.00853
-201	0.00679
-198	0.00661
-195	0.00617
-192	0.00617
-189	0.00636
-186	-0.00241
-183	-0.00425
-180	0.00278
-177	0.00613
-174	-0.00306
-171	-0.00849
-168	-0.00951
-165	-0.00032
-162	0.00122
-159	-0.00574
-156	-0.01012
-153	-0.00374
-150	0.00177
-147	0.002
-144	-6e-05
-141	-0.00112
-138	-0.00225
-135	-0.00344
-132	-0.0033
-129	-0.00192
-126	-0.00358
-123	-0.01354
-120	-0.01291
-117	-0.00574
-114	-0.00394
-111	-0.01222
-108	-0.01734
-105	-0.01519
-102	-0.00492
-99	-0.00383
-96	-0.01172
-93	-0.01352
-90	-0.00569
-87	0.00117
-84	0.00197
-81	0.00208
-78	0.00425
-75	0.00823
-72	0.00179
-69	0.0024
-66	0.00475
-63	0.01057
-60	0.00142
-57	-0.00087
-54	0.00415
-51	0.01081
-48	0.00662
-45	0.00377
-42	0.00115
-39	0.00678
-36	0.01055
-33	0.00362
-30	0.00223
-27	0.00843
-24	0.01588
-21	0.01642
-18	0.01679
-15	0.01542
-12	0.01216
-9	0.00372
-6	0.00229
-3	0.00208
0	-3e-05
3	0.00656
6	0.01828
9	0.02897
12	0.04232
15	0.06285
18	0.0629
21	0.06809
24	0.07285
27	0.08819
30	0.10208
33	0.11864
36	0.12005
39	0.12835
42	0.14956
45	0.17534
48	0.19803
51	0.21258
54	0.23108
57	0.25355
60	0.2828
63	0.30379
66	0.31831
69	0.33265
72	0.351
75	0.36487
78	0.37477
81	0.38474
84	0.40531
87	0.42241
90	0.4275
93	0.42632
96	0.43743
99	0.4575
102	0.47772
105	0.48838
108	0.49828
111	0.50675
114	0.51596
117	0.52717
120	0.53728
123	0.54687
126	0.54705
129	0.5524
132	0.56597
135	0.57884
138	0.57796
141	0.57455
144	0.57761
147	0.59424
150	0.60552
153	0.60444
156	0.60249
159	0.61568
162	0.63197
165	0.64233
168	0.64235
171	0.64644
174	0.65089
177	0.65781
180	0.66065
183	0.66099
186	0.65926
189	0.65328
192	0.65589
195	0.66511
198	0.67347
201	0.67052
204	0.66954
207	0.6753
210	0.69226
213	0.69994
216	0.69558
219	0.69413
222	0.70389
225	0.71514
228	0.71787
231	0.71422
234	0.71329
237	0.71463
240	0.71794
243	0.71878
246	0.72115
249	0.72023
252	0.7147
255	0.71905
258	0.72899
261	0.73464
264	0.72915
267	0.72585
270	0.73218
273	0.74747
276	0.75198
279	0.74496
282	0.74311
285	0.75301
288	0.76415
291	0.76702
294	0.76601
297	0.76821
300	0.77125
303	0.77622
306	0.78051
309	0.78587
312	0.78569
315	0.78303
318	0.7902
321	0.80248
324	0.80787
327	0.80179
330	0.79692
333	0.80399
336	0.8175
339	0.82008
342	0.81276
345	0.81413
348	0.82361
351	0.83541
354	0.83715
357	0.83727
360	0.83879
363	0.84179
366	0.84448
369	0.8467
372	0.84873
375	0.84371
378	0.83997
381	0.84654
384	0.85596
387	0.85612
390	0.847
393	0.84165
396	0.84978
399	0.85909
402	0.85629
405	0.8458
408	0.84655
411	0.85471
414	0.86319
417	0.86093
420	0.85851
423	0.8557
426	0.85522
429	0.86461
432	0.86537
435	0.86502
438	0.851
441	0.85365
444	0.86275
447	0.87203
450	0.85827
453	0.84804
456	0.84273
459	0.8589
462	0.86525
465	0.85624
468	0.84656
471	0.85231
474	0.86244
477	0.8679
480	0.86589
483	0.8644
486	0.86487
489	0.86927
492	0.87032
495	0.87036
498	0.87133
501	0.86338
504	0.86062
507	0.86033
510	0.86315
513	0.85358
516	0.84332
519	0.83628
522	0.84434
525	0.84772
528	0.84414
531	0.83863
534	0.84412
537	0.85395
540	0.86057
543	0.8612
546	0.86296
549	0.86383
552	0.86374
555	0.86424
558	0.86674
561	0.86634
564	0.85753
567	0.85598
570	0.86266
573	0.86903
576	0.86244
579	0.85416
582	0.85234
585	0.86164
588	0.86424
591	0.8561
594	0.84961
597	0.85271
600	0.85937

## Sheet: Figure6_c
Source data for Figure 6c
Time (ns)	Voltage of Control signal (V)	Voltage of ACCEL output (μV)
-14.056	0.01	-4.24
-10.931	0.01	-2.27
-7.806	0.011	-0.3
-4.681	0.024	1.72
-1.556	0.511	1.72
1.569	1.248	-0.3
4.694	1.67	-0.3
7.819	1.67	-0.3
10.944	1.727	-8.17
14.069	1.747	-31.84
17.194	1.748	-67.36
20.319	1.761	-114.75
23.444	1.76	-168.03

## Sheet: Figure6_d-e
Source data for Figure 6d and Figure 6e
ACCEL
Network structure	Accuracy	Latency (ns)	Energy (nJ)
1-layer OAC + 1-layer EAC	0.8067	72	4.38
2-layer OAC + 1-layer EAC	0.82	72	4.38
EAC only
Network structure	Accuracy	Latency (ns)	Energy (nJ)
1-layer EAC	0.6933	72	4.38
LeNet
Network structure	Accuracy	Batch size = 1		Batch size = 150
		Latency (ms)	Energy (mJ)	Latency (μs)	Energy (mJ)
1 convolutional layer w/ max pooling + 3 FC layers	0.7933	0.213	14.91	7.987	2.212
2 convolutional layers w/ max pooling + 3 FC layers	0.84	0.298	21.158	22.633	6.36
3 convolutional layers w/ max pooling + 3 FC layers	0.8467	0.325	24.7	25.26	7.123
4 convolutional layers w/ max pooling + 3 FC layers	0.8733	0.433	36.372	26.967	7.551
5 convolutional layers w/ max pooling + 3 FC layers	0.9067	0.6	45	28.133	7.793
6 convolutional layers w/ max pooling + 3 FC layers	0.9067	0.736	64.768	30.307	8.516
FC
Network structure	Accuracy	Batch size = 1		Batch size = 150
		Latency (ms)	Energy (mJ)	Latency (μs)	Energy (mJ)
1 FC layer	0.7133	0.021	1.827	0.4	0.104
2 FC layers	0.72	0.059	11.269	1.587	0.43
3 FC layers	0.7667	0.089	16.91	2.193	0.691
4 FC layers	0.7667	0.119	26.18	3.113	1.043
5 FC layers	0.78	0.148	35.224	3.987	1.347
6 FC layers	0.78	0.207	51.957	5.253	1.776
7 FC layers	0.78	0.246	61.992	6.007	2.102
