# Supplementary material for: All-analog photoelectronic chip for high-speed vision tasks
Source: Nature. 2023 Oct 25;623(7985):48–57. doi: 10.1038/s41586-023-06558-8 (PMC10620079; doi:10.1038/s41586-023-06558-8)
Supplement: Supplementary file 8 — Source Data Extended Data Fig. 2 [file 41586_2023_6558_MOESM8_ESM.xlsx]

## Sheet: Extended Data Figure2_a
Source data for Extended Data Figure 2a
Amplitude of electric field (kV/m)	Output current (μA)
0	0.0008
0.0233	0.041
0.0283	0.058
0.0467	0.156
0.0728	0.316
0.0904	0.473
0.118	0.786
0.1331	1
0.1547	1.329
0.1866	1.851
0.195	2.031
0.2011	2.184

## Sheet: Extended Data Figure2_b
Source data for Extended Data Figure 2b
Amplitude of electric field (kV/m)	Output current (mA)
0.0173	1.7e-05
0.0245	2.1e-05
0.0342	4.3e-05
0.0424	6.7e-05
0.0508	9.8e-05
0.0671	0.00018
0.0794	0.000251
0.0966	0.00038
0.1092	0.000459
0.1251	0.000615
0.1498	0.000859
0.1927	0.001486
0.2144	0.001856
0.2293	0.002121
0.2463	0.002306
0.2605	0.002534
0.2751	0.002942
0.2992	0.003234
0.3251	0.004202
0.4072	0.006807
0.4762	0.009196
0.5369	0.011524
0.5897	0.013805
0.6372	0.016225
0.6812	0.01897
0.7252	0.021141
0.7668	0.023499
0.803	0.026176
0.8394	0.028525
0.8756	0.030879
0.9539	0.036794
1.0267	0.041697
1.0988	0.047925
1.1664	0.054153
1.2266	0.058871
1.3457	0.070952
1.4541	0.08419
1.5515	0.096059
1.6535	0.108863
1.7408	0.119997
2.1295	0.1805
2.4539	0.2416
3.0061	0.3618
3.4669	0.4799
3.9213	0.6023
4.2732	0.7215
4.5884	0.8409
5.0644	1.026
5.513	1.211
6.0058	1.438
6.7141	1.75

## Sheet: Extended Data Figure2_c
Source data for Extended Data Figure 2c
Exposure power (fJ/μm2/frame)	Accuracy (%)
	SLM	SiO2
3.38	90.9	90.5
1.3598	88.5	87.5
0.9348	86.5	85
0.4816	85.1	83.5
0.3116	84.7	83.6
0.2266	82.1	81.3

## Sheet: Extended Data Figure2_d
Source data for Extended Data Figure 2d
Exposure power (fJ/μm2/frame)	Accuracy (%)
	SLM	SiO2
3.38	80.9	80.3
1.3598	76.5	79.1
0.9348	75.2	74.4
0.4816	69	70
0.3116	68.2	67.7
0.2266	59.7	60.2
