# Supplementary material for: All-analog photoelectronic chip for high-speed vision tasks
Source: Nature. 2023 Oct 25;623(7985):48–57. doi: 10.1038/s41586-023-06558-8 (PMC10620079; doi:10.1038/s41586-023-06558-8)
Supplement: Supplementary file 9 — Source Data Extended Data Fig. 3 [file 41586_2023_6558_MOESM9_ESM.xlsx]

## Sheet: Extended Data Figure3_a-c
Source data for Extended Data Figure 3a-c
Size of training dataset	Testing accuracy (%)
	Phase error	Pixel shifting	Image rotation
100	84.3	84.47	85.12
500	91.91	91.93	91.96
1000	93.19	93.38	93.32
1500	93.68	93.69	93.66
2000	94.11	94.12	94.18
4000	94.86	94.81	94.74
7000	95.2	95.15	95.06
10000	95.46	95.55	95.41
20000	95.65	95.74	95.57
40000	95.7	95.84	95.57
60000	95.81	95.78	95.59
