# Supplementary material for: All-analog photoelectronic chip for high-speed vision tasks
Source: Nature. 2023 Oct 25;623(7985):48–57. doi: 10.1038/s41586-023-06558-8 (PMC10620079; doi:10.1038/s41586-023-06558-8)
Supplement: Supplementary file 10 — Source Data Extended Data Fig. 5 [file 41586_2023_6558_MOESM10_ESM.xlsx]

## Sheet: Extended Data Figure5_b
Source data for Extended Data Figure 5b
Pixel size of OAC (μm)	Accuracy (%)
	diffractive distance = 3 mm	diffractive distance = 150 mm
3	98.28	94.23
6	96.96	94.09
9.2	95.97	94.25
12	94.92	94.13

## Sheet: Extended Data Figure5_c
Source data for Extended Data Figure 5c
Exposure power (fJ/μm2/frame)	Accuracy (%)
	ACCEL	Digital NN
3.38	98.09	98.27
1.3598	97.88	98.14
0.9348	97.95	97.57
0.4816	97.56	88.92
0.3116	96.43	70.73
0.2266	92.73	48.18
0.1416	75.32	21.2

## Sheet: Extended Data Figure5_d
Source data for Extended Data Figure 5d
Exposure power (fJ/μm2/frame)	Accuracy (%)
	ACCEL	Digital NN
1.1737	95.7	96.85
0.4722	94.45	93.7
0.3246	92.3	89.05
0.1672	88.45	72.5
0.1082	83	49.15
0.0787	78.4	29.45
0.0492	67.4	20.6
