# Supplementary material for: All-analog photoelectronic chip for high-speed vision tasks
Source: Nature. 2023 Oct 25;623(7985):48–57. doi: 10.1038/s41586-023-06558-8 (PMC10620079; doi:10.1038/s41586-023-06558-8)
Supplement: Supplementary file 11 — Source Data Extended Data Fig. 7 [file 41586_2023_6558_MOESM11_ESM.xlsx]

## Sheet: Extended Data Figure7_a-d
Source data for Extended Data Figure 7a-d
Time (ns)	Volatge of control signal (V)	Volatge of SRAM output (V)
		From 1 to 1	From -1 to 1	From 1 to -1	From -1 to -1
-3	1.78363	1.76382	-0.00673	1.83682	0.00531
-2.9938	1.78376	1.76382	-0.0066	1.83661	0.00517
-2.9875	1.78363	1.764	-0.00648	1.83642	0.00502
-2.9813	1.78363	1.76406	-0.00628	1.83623	0.00487
-2.975	1.78363	1.76419	-0.00615	1.83603	0.00479
-2.9688	1.78376	1.76419	-0.00606	1.83578	0.00448
-2.9625	1.7835	1.76461	-0.00581	1.83561	0.00432
-2.9563	1.78376	1.76458	-0.00567	1.8354	0.00425
-2.95	1.78376	1.76478	-0.00547	1.83522	0.00405
-2.9438	1.78376	1.76491	-0.00534	1.83503	0.00391
-2.9375	1.78376	1.76516	-0.00515	1.83478	0.00376
-2.9313	1.78389	1.7652	-0.00496	1.83457	0.00355
-2.925	1.78376	1.76543	-0.00484	1.83444	0.00346
-2.9188	1.78403	1.76547	-0.00465	1.83424	0.00338
-2.9125	1.78403	1.76558	-0.00452	1.8341	0.00317
-2.9063	1.78403	1.76565	-0.00446	1.8339	0.00303
-2.9	1.78403	1.76587	-0.00434	1.83378	0.00288
-2.8938	1.78416	1.76587	-0.00421	1.83357	0.00273
-2.8875	1.78403	1.76605	-0.00415	1.8335	0.00252
-2.8813	1.78416	1.76605	-0.00402	1.83324	0.00238
-2.875	1.78416	1.76618	-0.00388	1.83304	0.00224
-2.8688	1.78429	1.76611	-0.00386	1.83291	0.00198
-2.8625	1.78403	1.76649	-0.00367	1.83274	0.00183
-2.8563	1.78429	1.76644	-0.00353	1.8326	0.00176
-2.85	1.78416	1.76653	-0.00346	1.83242	0.00162
-2.8438	1.78416	1.76661	-0.00339	1.83229	0.00141
-2.8375	1.78403	1.7669	-0.00321	1.83211	0.00133
-2.8313	1.78416	1.76683	-0.00307	1.83203	0.00118
-2.825	1.78389	1.76706	-0.00302	1.83191	0.00109
-2.8188	1.78403	1.7671	-0.00283	1.83177	0.00101
-2.8125	1.78403	1.7671	-0.00283	1.83163	0.00086
-2.8063	1.78389	1.76717	-0.00276	1.83156	0.00072
-2.8	1.78376	1.76739	-0.00271	1.83143	0.00062
-2.7938	1.78376	1.76733	-0.00265	1.83129	0.00041
-2.7875	1.78363	1.76751	-0.00259	1.83123	0.00026
-2.7813	1.78376	1.76751	-0.00252	1.83109	0.00018
-2.775	1.78363	1.76753	-0.00245	1.83096	4e-05
-2.7688	1.78376	1.76752	-0.00249	1.83083	-0.00028
-2.7625	1.7835	1.76783	-0.00237	1.83066	-0.00031
-2.7563	1.78363	1.76778	-0.00223	1.83058	-0.00045
-2.75	1.78363	1.76798	-0.0021	1.8304	-0.00059
-2.7438	1.78363	1.76807	-0.00209	1.83033	-0.00086
-2.7375	1.7835	1.76829	-0.00197	1.83021	-0.00096
-2.7313	1.78363	1.76829	-0.00191	1.83006	-0.0011
-2.725	1.7835	1.76845	-0.00186	1.83006	-0.00126
-2.7188	1.78363	1.76854	-0.00167	1.82991	-0.00141
-2.7125	1.78376	1.76854	-0.00167	1.82977	-0.00156
-2.7063	1.78376	1.76861	-0.00167	1.82969	-0.00177
-2.7	1.78376	1.76881	-0.00156	1.82956	-0.00193
-2.6938	1.78389	1.76874	-0.00156	1.82941	-0.00221
-2.6875	1.78376	1.76892	-0.00157	1.82928	-0.00236
-2.6813	1.78403	1.76892	-0.0015	1.82913	-0.00251
-2.675	1.78403	1.76899	-0.00137	1.829	-0.00272
-2.6688	1.78416	1.76892	-0.00148	1.82893	-0.00304
-2.6625	1.78389	1.76934	-0.0013	1.82882	-0.00326
-2.6563	1.78416	1.76929	-0.00116	1.82867	-0.0034
-2.65	1.78416	1.76938	-0.00115	1.82855	-0.00361
-2.6438	1.78416	1.76946	-0.00114	1.82842	-0.00381
-2.6375	1.78403	1.76969	-0.00103	1.82835	-0.00396
-2.6313	1.78416	1.76969	-0.00096	1.82821	-0.00418
-2.625	1.78403	1.76984	-0.00091	1.82814	-0.00439
-2.6188	1.78416	1.76989	-0.00078	1.82805	-0.00448
-2.6125	1.78416	1.76989	-0.00078	1.82792	-0.00469
-2.6063	1.78403	1.76991	-0.00084	1.82785	-0.00496
-2.6	1.78389	1.77013	-0.00072	1.82778	-0.00505
-2.5938	1.78403	1.77013	-0.00072	1.8277	-0.00526
-2.5875	1.78376	1.77027	-0.00072	1.82764	-0.00547
-2.5813	1.78389	1.77022	-0.00065	1.82757	-0.0056
-2.575	1.78376	1.77037	-0.00058	1.82751	-0.0058
-2.5688	1.78376	1.77032	-0.00062	1.82745	-0.00612
-2.5625	1.7835	1.77071	-0.00055	1.82741	-0.00626
-2.5563	1.78363	1.77064	-0.00047	1.82734	-0.00639
-2.55	1.7835	1.77081	-0.00039	1.82735	-0.00659
-2.5438	1.78337	1.77092	-0.00037	1.82723	-0.00678
-2.5375	1.78323	1.77118	-0.00024	1.82724	-0.00686
-2.5313	1.78323	1.7712	-0.00017	1.82724	-0.00699
-2.525	1.78297	1.77146	-0.00017	1.82724	-0.00719
-2.5188	1.7831	1.77153	-4e-05	1.82718	-0.00726
-2.5125	1.7831	1.77157	-3e-05	1.82718	-0.0074
-2.5063	1.78297	1.77174	-1e-05	1.82718	-0.00759
-2.5	1.78284	1.772	5e-05	1.82714	-0.00772
-2.4938	1.78284	1.772	1e-05	1.82713	-0.00792
-2.4875	1.78271	1.77228	8e-05	1.82715	-0.00805
-2.4813	1.78284	1.77234	0.0001	1.82709	-0.00817
-2.475	1.78284	1.77253	0.00019	1.82711	-0.00829
-2.4688	1.78284	1.77258	9e-05	1.82713	-0.00859
-2.4625	1.78271	1.77308	0.00024	1.82704	-0.00865
-2.4563	1.78284	1.7731	0.00033	1.82705	-0.00882
-2.45	1.78284	1.77337	0.00042	1.82701	-0.00894
-2.4438	1.78284	1.77354	0.00039	1.82704	-0.00918
-2.4375	1.78284	1.77391	0.00047	1.82707	-0.00918
-2.4313	1.78297	1.77403	0.00055	1.82708	-0.00936
-2.425	1.78297	1.77429	0.00057	1.82704	-0.00942
-2.4188	1.7831	1.77446	0.00072	1.82699	-0.00954
-2.4125	1.78323	1.77456	0.00069	1.82701	-0.00971
-2.4063	1.78323	1.77472	0.00065	1.82704	-0.00988
-2.4	1.7831	1.77509	0.00073	1.82707	-0.00994
-2.3938	1.78337	1.77508	0.00071	1.82703	-0.01017
-2.3875	1.78323	1.77535	0.00073	1.82707	-0.01022
-2.3813	1.7835	1.77547	0.00077	1.82703	-0.01038
-2.375	1.7835	1.7757	0.00087	1.82707	-0.01055
-2.3688	1.78363	1.7757	0.00074	1.82704	-0.01083
-2.3625	1.7835	1.77618	0.0009	1.8271	-0.01087
-2.3563	1.78376	1.77614	0.00095	1.82707	-0.01102
-2.35	1.78376	1.77641	0.001	1.82711	-0.01118
-2.3438	1.78376	1.77655	0.00104	1.82709	-0.01134
-2.3375	1.78376	1.77691	0.00114	1.82714	-0.01138
-2.3313	1.78389	1.77692	0.00119	1.82717	-0.01154
-2.325	1.78376	1.77721	0.00128	1.82721	-0.0117
-2.3188	1.78389	1.77738	0.00145	1.82724	-0.01168
-2.3125	1.78389	1.77745	0.0015	1.82728	-0.01189
-2.3063	1.78389	1.77754	0.00148	1.82738	-0.01211
-2.3	1.78376	1.7779	0.00158	1.82743	-0.01215
-2.2938	1.78376	1.77791	0.00169	1.82745	-0.01237
-2.2875	1.78363	1.77823	0.0018	1.8275	-0.01252
-2.2813	1.78376	1.77825	0.00185	1.82753	-0.01268
-2.275	1.78376	1.77852	0.00203	1.82764	-0.01277
-2.2688	1.78376	1.77859	0.00203	1.82768	-0.01303
-2.2625	1.7835	1.77908	0.00226	1.8278	-0.01313
-2.2563	1.78363	1.77911	0.00244	1.82783	-0.01328
-2.25	1.7835	1.77933	0.0025	1.82794	-0.01349
-2.2438	1.7835	1.7796	0.00261	1.82797	-0.01364
-2.2375	1.78337	1.77996	0.00277	1.82808	-0.01381
-2.2313	1.78337	1.78008	0.00294	1.82822	-0.01397
-2.225	1.78323	1.78042	0.0031	1.82832	-0.01407
-2.2188	1.78337	1.78059	0.00327	1.8284	-0.01424
-2.2125	1.78337	1.78075	0.00337	1.82849	-0.0144
-2.2063	1.78323	1.781	0.00341	1.82864	-0.01463
-2.2	1.7831	1.78135	0.00356	1.82867	-0.0148
-2.1938	1.78323	1.78151	0.00366	1.82881	-0.01502
-2.1875	1.78323	1.78179	0.00375	1.8289	-0.0152
-2.1813	1.78323	1.78195	0.00385	1.82904	-0.01536
-2.175	1.78337	1.78218	0.00395	1.82919	-0.01553
-2.1688	1.78337	1.78227	0.00387	1.82921	-0.01588
-2.1625	1.78323	1.7828	0.00396	1.82938	-0.01606
-2.1563	1.7835	1.78283	0.00412	1.82951	-0.01617
-2.15	1.7835	1.7831	0.00415	1.82966	-0.0164
-2.1438	1.7835	1.78327	0.00412	1.82968	-0.01664
-2.1375	1.7835	1.78364	0.0042	1.82989	-0.01677
-2.1313	1.78363	1.7837	0.00422	1.83002	-0.01694
-2.125	1.78363	1.78398	0.00422	1.83009	-0.01707
-2.1188	1.78376	1.78409	0.00423	1.83022	-0.0172
-2.1125	1.78376	1.78415	0.00419	1.83035	-0.01738
-2.1063	1.78376	1.78422	0.00402	1.83048	-0.01763
-2.1	1.78363	1.78449	0.00402	1.83062	-0.01777
-2.0938	1.78376	1.78448	0.00391	1.83074	-0.01795
-2.0875	1.78363	1.78463	0.00385	1.83088	-0.01808
-2.0813	1.78376	1.78463	0.0038	1.831	-0.01821
-2.075	1.78376	1.78473	0.00375	1.83108	-0.01833
-2.0688	1.78376	1.7847	0.00352	1.83127	-0.01858
-2.0625	1.7835	1.78503	0.00358	1.83135	-0.01865
-2.0563	1.78363	1.78495	0.00354	1.83147	-0.01877
-2.05	1.7835	1.78506	0.00348	1.83154	-0.0189
-2.0438	1.78337	1.78512	0.00337	1.83168	-0.01908
-2.0375	1.7831	1.78536	0.00337	1.83181	-0.0191
-2.0313	1.7831	1.78532	0.00337	1.83186	-0.01923
-2.025	1.78284	1.78549	0.00337	1.83199	-0.01924
-2.0188	1.78284	1.78549	0.00337	1.8321	-0.01925
-2.0125	1.78284	1.78551	0.00331	1.83222	-0.01944
-2.0063	1.78258	1.78555	0.00319	1.83229	-0.01956
-2	1.78231	1.7858	0.00325	1.83242	-0.01958
-1.9938	1.78231	1.78577	0.00319	1.83253	-0.0197
-1.9875	1.78218	1.78601	0.00332	1.8326	-0.01983
-1.9813	1.78218	1.78605	0.00333	1.83272	-0.01983
-1.975	1.78205	1.78621	0.00341	1.83273	-0.01989
-1.9688	1.78205	1.78622	0.00337	1.83285	-0.0202
-1.9625	1.78179	1.78661	0.0035	1.83294	-0.0202
-1.9563	1.78205	1.78665	0.00364	1.833	-0.02025
-1.95	1.78205	1.78689	0.00372	1.83307	-0.02037
-1.9438	1.78205	1.78713	0.0038	1.83314	-0.02049
-1.9375	1.78205	1.78746	0.00393	1.83322	-0.02056
-1.9313	1.78218	1.78756	0.00401	1.83328	-0.02068
-1.925	1.78231	1.78789	0.00414	1.83335	-0.02068
-1.9188	1.78244	1.78804	0.00435	1.83342	-0.02074
-1.9125	1.78271	1.78821	0.00443	1.83349	-0.02092
-1.9063	1.78284	1.78841	0.00445	1.83356	-0.0211
-1.9	1.78297	1.78875	0.00465	1.83364	-0.02116
-1.8938	1.78323	1.78883	0.00468	1.83371	-0.02133
-1.8875	1.78337	1.7892	0.00482	1.83374	-0.02145
-1.8813	1.78376	1.78933	0.00497	1.83387	-0.02156
-1.875	1.78403	1.78958	0.00506	1.83389	-0.02168
-1.8688	1.78429	1.78966	0.00504	1.83397	-0.02191
-1.8625	1.78429	1.7902	0.00524	1.83407	-0.02197
-1.8563	1.78468	1.79024	0.00534	1.83401	-0.02214
-1.85	1.78482	1.79045	0.00543	1.83409	-0.02225
-1.8438	1.78495	1.79066	0.00546	1.83418	-0.02249
-1.8375	1.78495	1.79103	0.0056	1.8342	-0.02255
-1.8313	1.78521	1.79104	0.00563	1.83426	-0.02272
-1.825	1.78521	1.79132	0.0057	1.83428	-0.02279
-1.8188	1.78534	1.79143	0.00585	1.83434	-0.02285
-1.8125	1.78534	1.79151	0.00581	1.83435	-0.02297
-1.8063	1.78521	1.7917	0.00576	1.83449	-0.02321
-1.8	1.78508	1.79193	0.00584	1.8345	-0.02328
-1.7938	1.78508	1.79193	0.0058	1.8345	-0.0234
-1.7875	1.78482	1.79221	0.00587	1.83464	-0.02346
-1.7813	1.78482	1.79225	0.00595	1.83463	-0.02359
-1.775	1.78455	1.7924	0.00595	1.8347	-0.02359
-1.7688	1.78442	1.79235	0.00585	1.83469	-0.0239
-1.7625	1.78403	1.79279	0.00597	1.83476	-0.02392
-1.7563	1.78403	1.79274	0.00598	1.83474	-0.02393
-1.75	1.78376	1.79288	0.00605	1.83486	-0.02407
-1.7438	1.78363	1.79294	0.00598	1.83485	-0.02415
-1.7375	1.78337	1.79321	0.00609	1.8349	-0.02417
-1.7313	1.78323	1.79319	0.00602	1.83493	-0.02426
-1.725	1.7831	1.79342	0.00612	1.83491	-0.0243
-1.7188	1.7831	1.79336	0.0061	1.83499	-0.02433
-1.7125	1.7831	1.79348	0.00614	1.83502	-0.02436
-1.7063	1.78297	1.79351	0.00599	1.83505	-0.02459
-1.7	1.78297	1.79372	0.00602	1.83509	-0.02457
-1.6938	1.7831	1.79364	0.00599	1.83517	-0.02473
-1.6875	1.7831	1.79385	0.00602	1.8352	-0.02472
-1.6813	1.78337	1.79386	0.00605	1.8352	-0.02477
-1.675	1.78363	1.79394	0.00607	1.83522	-0.02482
-1.6688	1.78389	1.79386	0.00591	1.8353	-0.02505
-1.6625	1.78403	1.79417	0.00593	1.83526	-0.02505
-1.6563	1.78455	1.79409	0.00601	1.83526	-0.02511
-1.65	1.78482	1.79415	0.00597	1.83527	-0.02523
-1.6438	1.78508	1.79415	0.00585	1.83528	-0.02542
-1.6375	1.78534	1.79434	0.00585	1.83535	-0.02543
-1.6313	1.78574	1.79419	0.0058	1.83534	-0.02556
-1.625	1.78587	1.79436	0.0058	1.8354	-0.02564
-1.6188	1.78626	1.7943	0.00573	1.83532	-0.02565
-1.6125	1.78666	1.79419	0.00567	1.83538	-0.02585
-1.6063	1.78679	1.79414	0.00555	1.83538	-0.02605
-1.6	1.78679	1.79425	0.00547	1.83538	-0.02613
-1.5938	1.78705	1.79409	0.00535	1.83536	-0.02627
-1.5875	1.78692	1.79414	0.00528	1.83536	-0.02635
-1.5813	1.78705	1.79401	0.00522	1.83528	-0.02649
-1.575	1.78692	1.79401	0.00515	1.83526	-0.02658
-1.5688	1.78692	1.7938	0.00491	1.83525	-0.02683
-1.5625	1.78653	1.79401	0.00495	1.83519	-0.02692
-1.5563	1.7864	1.79376	0.00489	1.8351	-0.02694
-1.55	1.78613	1.79376	0.00476	1.83503	-0.02708
-1.5438	1.78574	1.79365	0.00464	1.83489	-0.02729
-1.5375	1.78521	1.79375	0.00462	1.83488	-0.02731
-1.5313	1.78495	1.79361	0.00449	1.83473	-0.02746
-1.525	1.78442	1.79364	0.00441	1.83459	-0.02748
-1.5188	1.78403	1.79355	0.00441	1.83457	-0.02757
-1.5125	1.78363	1.79342	0.00427	1.83436	-0.02765
-1.5063	1.78323	1.79338	0.00408	1.83428	-0.02785
-1.5	1.78271	1.79347	0.00414	1.83415	-0.02781
-1.4938	1.78244	1.79324	0.00395	1.83401	-0.02801
-1.4875	1.78205	1.79336	0.00395	1.83387	-0.02803
-1.4813	1.78192	1.79329	0.00395	1.8336	-0.02804
-1.475	1.78165	1.79336	0.00395	1.83341	-0.02806
-1.4688	1.78165	1.79322	0.00377	1.83327	-0.02825
-1.4625	1.78139	1.79346	0.00383	1.83303	-0.02814
-1.4563	1.78165	1.7933	0.00377	1.83276	-0.02821
-1.45	1.78165	1.79339	0.00378	1.83244	-0.02822
-1.4438	1.78179	1.79343	0.00373	1.83225	-0.02828
-1.4375	1.78205	1.79356	0.00373	1.83194	-0.02829
-1.4313	1.78244	1.79353	0.00374	1.83168	-0.02829
-1.425	1.78271	1.79367	0.00374	1.83143	-0.02824
-1.4188	1.78323	1.79362	0.00381	1.83111	-0.02818
-1.4125	1.78376	1.79366	0.00376	1.83079	-0.02818
-1.4063	1.78416	1.79361	0.00366	1.83042	-0.02837
-1.4	1.78455	1.79382	0.00366	1.83019	-0.02831
-1.3938	1.78521	1.79375	0.00368	1.82981	-0.02836
-1.3875	1.78561	1.79386	0.00369	1.82952	-0.0283
-1.3813	1.78613	1.79385	0.00371	1.82914	-0.02829
-1.375	1.78666	1.79389	0.00379	1.82871	-0.02823
-1.3688	1.78705	1.79381	0.00364	1.82834	-0.0284
-1.3625	1.78719	1.79414	0.00377	1.82787	-0.02828
-1.3563	1.78771	1.79396	0.00379	1.82743	-0.02827
-1.35	1.78784	1.79402	0.00381	1.82707	-0.02826
-1.3438	1.78798	1.79403	0.00377	1.82658	-0.02831
-1.3375	1.78784	1.79418	0.00391	1.82616	-0.02831
-1.3313	1.78784	1.79411	0.00387	1.82578	-0.02831
-1.325	1.78758	1.79419	0.00394	1.82529	-0.02837
-1.3188	1.78745	1.79415	0.00408	1.82492	-0.02825
-1.3125	1.78719	1.79407	0.00403	1.82442	-0.02831
-1.3063	1.78679	1.794	0.00398	1.82399	-0.02843
-1.3	1.78626	1.79413	0.00412	1.82363	-0.02843
-1.2938	1.78587	1.79404	0.00413	1.82319	-0.02849
-1.2875	1.78534	1.79411	0.0042	1.82276	-0.02844
-1.2813	1.78482	1.79404	0.00433	1.82231	-0.02845
-1.275	1.78429	1.79409	0.00445	1.82193	-0.02839
-1.2688	1.78389	1.79393	0.00447	1.82148	-0.02852
-1.2625	1.7831	1.7942	0.00458	1.82105	-0.02849
-1.2563	1.78297	1.794	0.00471	1.82064	-0.0285
-1.25	1.78244	1.79409	0.00476	1.82019	-0.02852
-1.2438	1.78218	1.79401	0.00482	1.8198	-0.02866
-1.2375	1.78179	1.79424	0.00499	1.81947	-0.02863
-1.2313	1.78179	1.79407	0.00504	1.81912	-0.02866
-1.225	1.78152	1.79417	0.0052	1.81885	-0.02863
-1.2188	1.78179	1.79413	0.00537	1.81849	-0.0286
-1.2125	1.78192	1.79405	0.00541	1.81814	-0.0287
-1.2063	1.78218	1.794	0.00539	1.81786	-0.02886
-1.2	1.78231	1.79412	0.00554	1.81758	-0.02878
-1.1938	1.78297	1.79398	0.00558	1.81728	-0.02888
-1.1875	1.78337	1.7941	0.00566	1.81705	-0.02893
-1.1813	1.78403	1.79398	0.00576	1.8168	-0.02892
-1.175	1.78468	1.79404	0.00584	1.8165	-0.02891
-1.1688	1.78534	1.79388	0.00581	1.81625	-0.02908
-1.1625	1.78587	1.79409	0.00588	1.81608	-0.02909
-1.1563	1.78679	1.79389	0.00597	1.81575	-0.02908
-1.15	1.78732	1.79388	0.00592	1.8155	-0.02914
-1.1438	1.78798	1.79381	0.00587	1.81524	-0.02933
-1.1375	1.7885	1.7939	0.00595	1.81512	-0.02933
-1.1313	1.78903	1.79369	0.0059	1.81491	-0.02946
-1.125	1.78929	1.79378	0.00591	1.81472	-0.02947
-1.1188	1.78969	1.79367	0.00591	1.81445	-0.02947
-1.1125	1.78995	1.79353	0.0058	1.81425	-0.02947
-1.1063	1.78995	1.79346	0.00569	1.81405	-0.02972
-1.1	1.78982	1.79348	0.0057	1.81392	-0.02967
-1.0938	1.78969	1.79322	0.00559	1.81371	-0.0298
-1.0875	1.78916	1.79331	0.00553	1.81352	-0.0298
-1.0813	1.7889	1.79315	0.00555	1.81324	-0.02981
-1.075	1.78824	1.79311	0.00555	1.81303	-0.02982
-1.0688	1.78771	1.79288	0.00532	1.81276	-0.03006
-1.0625	1.78666	1.79307	0.00539	1.81251	-0.03001
-1.0563	1.78613	1.79287	0.00534	1.81222	-0.03001
-1.05	1.78521	1.79286	0.00529	1.81202	-0.03007
-1.0438	1.78429	1.79274	0.00519	1.81169	-0.03019
-1.0375	1.78323	1.79285	0.0052	1.8115	-0.03013
-1.0313	1.78258	1.79262	0.0051	1.81123	-0.03024
-1.025	1.78165	1.79274	0.00512	1.81098	-0.03018
-1.0188	1.781	1.79267	0.00521	1.81072	-0.03011
-1.0125	1.78047	1.79257	0.00518	1.81046	-0.03009
-1.0063	1.77994	1.79256	0.00515	1.81021	-0.03019
-1	1.77942	1.7927	0.00524	1.80997	-0.03011
-0.9938	1.77942	1.79258	0.00522	1.80972	-0.03014
-0.9875	1.77915	1.79279	0.00538	1.80949	-0.03012
-0.9813	1.77942	1.79278	0.00555	1.80924	-0.03003
-0.975	1.77968	1.7929	0.00566	1.80893	-0.02994
-0.9688	1.78021	1.79281	0.00565	1.80869	-0.02996
-0.9625	1.7806	1.79328	0.00594	1.80841	-0.02987
-0.9563	1.78152	1.79318	0.00612	1.8081	-0.02976
-0.95	1.78231	1.7934	0.00631	1.80781	-0.02972
-0.9438	1.78323	1.79347	0.00637	1.80752	-0.02967
-0.9375	1.78416	1.79376	0.00663	1.80731	-0.02962
-0.9313	1.78534	1.79382	0.00682	1.80702	-0.02956
-0.925	1.78626	1.79407	0.00701	1.80682	-0.02945
-0.9188	1.78745	1.7942	0.00734	1.8066	-0.02926
-0.9125	1.78863	1.79435	0.00755	1.80639	-0.02919
-0.9063	1.78956	1.79454	0.0077	1.80619	-0.02924
-0.9	1.79035	1.79487	0.00803	1.806	-0.02905
-0.8938	1.79114	1.79495	0.00819	1.80573	-0.02897
-0.8875	1.79166	1.7953	0.00846	1.80555	-0.02884
-0.8813	1.79219	1.79547	0.0088	1.80528	-0.0287
-0.875	1.79245	1.79573	0.00902	1.80509	-0.02856
-0.8688	1.79259	1.79589	0.00918	1.80476	-0.0286
-0.8625	1.79219	1.79637	0.00952	1.80459	-0.0284
-0.8563	1.79206	1.79641	0.00975	1.80419	-0.02825
-0.85	1.7914	1.79668	0.00997	1.80401	-0.02817
-0.8438	1.79074	1.79687	0.01008	1.80376	-0.0282
-0.8375	1.78982	1.79732	0.01036	1.80345	-0.02806
-0.8313	1.7889	1.79739	0.01047	1.80326	-0.02796
-0.825	1.78784	1.79774	0.01069	1.80309	-0.02781
-0.8188	1.78679	1.79795	0.01098	1.80284	-0.02766
-0.8125	1.78574	1.79813	0.01116	1.80259	-0.02756
-0.8063	1.78455	1.79833	0.0112	1.80235	-0.0276
-0.8	1.78363	1.7987	0.01137	1.80212	-0.02744
-0.7938	1.78297	1.79877	0.01148	1.80187	-0.02741
-0.7875	1.78205	1.79918	0.0117	1.80164	-0.02733
-0.7813	1.78126	1.79934	0.01193	1.80139	-0.02718
-0.775	1.78007	1.79962	0.01209	1.80108	-0.02703
-0.7688	1.77902	1.79976	0.01214	1.80083	-0.02706
-0.7625	1.7777	1.80026	0.01235	1.80059	-0.02699
-0.7563	1.77718	1.80029	0.01245	1.8002	-0.02691
-0.75	1.77678	1.80057	0.01254	1.79995	-0.02683
-0.7438	1.77665	1.80075	0.01258	1.79964	-0.02687
-0.7375	1.77678	1.80112	0.01272	1.79939	-0.02679
-0.7313	1.77744	1.80117	0.01276	1.79914	-0.02683
-0.725	1.77823	1.80161	0.01291	1.79889	-0.02676
-0.7188	1.77955	1.80173	0.01306	1.79863	-0.02662
-0.7125	1.781	1.80188	0.01308	1.79837	-0.02661
-0.7063	1.78271	1.80209	0.01304	1.79806	-0.02672
-0.7	1.78482	1.80244	0.01318	1.7978	-0.02665
-0.6938	1.78745	1.80252	0.01321	1.79754	-0.02671
-0.6875	1.78956	1.80284	0.01334	1.79728	-0.02665
-0.6813	1.7914	1.803	0.01348	1.79695	-0.02659
-0.675	1.79245	1.80324	0.0136	1.79661	-0.0266
-0.6688	1.79298	1.80335	0.01349	1.79621	-0.02667
-0.6625	1.79311	1.80381	0.01366	1.79588	-0.02663
-0.6563	1.79364	1.80379	0.01372	1.79551	-0.02658
-0.65	1.79377	1.80404	0.01372	1.79511	-0.02667
-0.6438	1.7939	1.80415	0.01371	1.79476	-0.02675
-0.6375	1.79377	1.80442	0.01369	1.79441	-0.02671
-0.6313	1.7939	1.80446	0.01368	1.79405	-0.02686
-0.625	1.79364	1.80476	0.01372	1.7937	-0.02683
-0.6188	1.79338	1.80481	0.01382	1.79327	-0.02674
-0.6125	1.79298	1.80489	0.01374	1.79285	-0.02677
-0.6063	1.79245	1.805	0.01371	1.79248	-0.02687
-0.6	1.79193	1.80528	0.01367	1.79206	-0.02686
-0.5938	1.79179	1.80527	0.01364	1.79162	-0.0269
-0.5875	1.79087	1.8055	0.01366	1.79119	-0.02689
-0.5813	1.78942	1.80556	0.01368	1.79074	-0.02682
-0.575	1.78705	1.80572	0.01368	1.79029	-0.02675
-0.5688	1.78442	1.80566	0.01351	1.78977	-0.02687
-0.5625	1.78139	1.80602	0.01363	1.78927	-0.02676
-0.5563	1.77902	1.80593	0.01358	1.78873	-0.02676
-0.55	1.77665	1.80606	0.01351	1.78828	-0.02677
-0.5438	1.77467	1.80608	0.01339	1.78775	-0.02683
-0.5375	1.77309	1.80626	0.01331	1.7873	-0.02678
-0.5313	1.77217	1.80614	0.01326	1.78683	-0.02679
-0.525	1.77151	1.8063	0.01324	1.78632	-0.02673
-0.5188	1.77138	1.80628	0.01317	1.78585	-0.02662
-0.5125	1.77178	1.80626	0.01316	1.78538	-0.02663
-0.5063	1.77257	1.80626	0.01303	1.78492	-0.02664
-0.5	1.77388	1.80642	0.01295	1.78446	-0.02659
-0.4938	1.77586	1.80629	0.01282	1.78393	-0.0266
-0.4875	1.77784	1.80643	0.01287	1.78348	-0.02655
-0.4813	1.77981	1.80639	0.01285	1.78301	-0.0265
-0.475	1.78139	1.80641	0.01277	1.78254	-0.02638
-0.4688	1.78297	1.8063	0.01258	1.78207	-0.02651
-0.4625	1.78416	1.80662	0.01262	1.78156	-0.0264
-0.4563	1.78613	1.80642	0.01256	1.78115	-0.02634
-0.45	1.78798	1.80647	0.01249	1.78069	-0.02635
-0.4438	1.78995	1.80642	0.01236	1.78023	-0.0264
-0.4375	1.79179	1.80653	0.01229	1.77979	-0.02634
-0.4313	1.7939	1.80637	0.01217	1.77946	-0.02638
-0.425	1.79588	1.80651	0.01217	1.77903	-0.02631
-0.4188	1.79772	1.80646	0.01211	1.77864	-0.02623
-0.4125	1.79917	1.80639	0.012	1.77826	-0.02621
-0.4063	1.80022	1.80633	0.01183	1.77789	-0.02625
-0.4	1.80101	1.80655	0.01183	1.77753	-0.02623
-0.3938	1.8018	1.80639	0.01167	1.77716	-0.02626
-0.3875	1.80154	1.80651	0.01162	1.7768	-0.02617
-0.3813	1.80075	1.80646	0.01158	1.77637	-0.02613
-0.375	1.79877	1.8066	0.01154	1.77607	-0.02604
-0.3688	1.79627	1.8065	0.01133	1.77571	-0.02611
-0.3625	1.79285	1.80684	0.01129	1.77537	-0.02595
-0.3563	1.78969	1.80676	0.01127	1.775	-0.02583
-0.35	1.786	1.8069	0.01112	1.77465	-0.02578
-0.3438	1.78244	1.80688	0.01091	1.77437	-0.02585
-0.3375	1.77889	1.8072	0.01089	1.77398	-0.02573
-0.3313	1.77573	1.80713	0.01075	1.77376	-0.02565
-0.325	1.7727	1.8074	0.01073	1.77344	-0.02553
-0.3188	1.76993	1.80749	0.01072	1.77316	-0.02534
-0.3125	1.76756	1.80756	0.01059	1.77289	-0.02527
-0.3063	1.76546	1.80769	0.01039	1.77257	-0.02525
-0.3	1.76401	1.80798	0.01038	1.77231	-0.02506
-0.2938	1.76361	1.808	0.01025	1.77204	-0.02492
-0.2875	1.76322	1.80836	0.01024	1.77179	-0.02478
-0.2813	1.76348	1.80847	0.01023	1.77146	-0.02458
-0.275	1.76374	1.80873	0.01017	1.7712	-0.02438
-0.2688	1.76467	1.80877	0.00998	1.77093	-0.02442
-0.2625	1.76572	1.8093	0.01003	1.77069	-0.02417
-0.2563	1.76822	1.80937	0.01003	1.77035	-0.02403
-0.25	1.77125	1.80968	0.00996	1.77009	-0.02389
-0.2438	1.77507	1.80983	0.00983	1.76989	-0.02381
-0.2375	1.77955	1.81025	0.00982	1.76958	-0.02368
-0.2313	1.78495	1.81027	0.00969	1.76937	-0.02361
-0.225	1.79061	1.81067	0.00974	1.76912	-0.02342
-0.2188	1.79654	1.81083	0.00979	1.76885	-0.02328
-0.2125	1.80259	1.81101	0.00972	1.76858	-0.02316
-0.2063	1.80826	1.81119	0.00958	1.76837	-0.02316
-0.2	1.81352	1.8115	0.00962	1.76811	-0.02311
-0.1938	1.81866	1.8116	0.00954	1.76783	-0.02311
-0.1875	1.82248	1.81189	0.00957	1.76755	-0.02301
-0.1813	1.82524	1.81201	0.00955	1.76726	-0.02296
-0.175	1.82603	1.81224	0.00958	1.76696	-0.02286
-0.1688	1.82538	1.8122	0.00937	1.76667	-0.02301
-0.1625	1.82235	1.81264	0.00938	1.76638	-0.02299
-0.1563	1.81813	1.81265	0.00934	1.76605	-0.02302
-0.15	1.81155	1.81284	0.0093	1.76575	-0.02307
-0.1438	1.80286	1.81285	0.00919	1.76543	-0.02317
-0.1375	1.79179	1.81307	0.00913	1.76512	-0.02323
-0.1313	1.77876	1.81304	0.00908	1.76485	-0.02335
-0.125	1.76295	1.81318	0.00902	1.76453	-0.02342
-0.1188	1.74439	1.81316	0.00901	1.76424	-0.02342
-0.1125	1.72292	1.81309	0.00894	1.76396	-0.02356
-0.1063	1.69843	1.81314	0.0088	1.76362	-0.02376
-0.1	1.67103	1.81325	0.00878	1.76327	-0.02379
-0.0938	1.64114	1.81302	0.0087	1.76297	-0.02394
-0.0875	1.60782	1.81312	0.00867	1.76267	-0.02404
-0.0813	1.57174	1.81297	0.00857	1.76235	-0.0242
-0.075	1.53236	1.81298	0.0086	1.76204	-0.02424
-0.0688	1.49035	1.81279	0.00845	1.76179	-0.02452
-0.0625	1.44544	1.81297	0.00846	1.76149	-0.02457
-0.0563	1.39882	1.81271	0.00842	1.76121	-0.02468
-0.05	1.34997	1.81269	0.00844	1.76101	-0.02473
-0.0438	1.2994	1.81257	0.00833	1.76075	-0.02496
-0.0375	1.24738	1.81259	0.00834	1.76049	-0.02507
-0.0313	1.19457	1.81227	0.00823	1.76035	-0.02518
-0.025	1.14044	1.81234	0.0083	1.76021	-0.02523
-0.0188	1.08553	1.81216	0.00837	1.76	-0.02522
-0.0125	1.02995	1.81194	0.00838	1.75992	-0.02527
-0.0063	0.97372	1.8118	0.00827	1.75979	-0.02544
0	0.91709	1.8118	0.00834	1.75971	-0.02542
0.0062	0.86099	1.81151	0.00835	1.75969	-0.02552
0.0125	0.80476	1.81153	0.00836	1.75963	-0.02563
0.0187	0.74892	1.81133	0.00838	1.75962	-0.02565
0.025	0.69322	1.81125	0.00846	1.75962	-0.02561
0.0312	0.63843	1.811	0.00831	1.75968	-0.02581
0.0375	0.58418	1.81123	0.00846	1.75977	-0.02571
0.0437	0.53176	1.81102	0.00856	1.75989	-0.02571
0.05	0.4808	1.81101	0.0086	1.75998	-0.02571
0.0562	0.43141	1.81092	0.00846	1.76013	-0.02582
0.0625	0.38427	1.811	0.00857	1.76023	-0.02575
0.0687	0.33949	1.81082	0.00851	1.76052	-0.02578
0.075	0.29682	1.811	0.00857	1.76076	-0.02569
0.0812	0.25639	1.811	0.00871	1.761	-0.02565
0.0875	0.21807	1.81092	0.00866	1.76124	-0.02567
0.0937	0.18186	1.81096	0.00856	1.76156	-0.02568
0.1	0.14801	1.81115	0.00865	1.76183	-0.02557
0.1062	0.11706	1.81109	0.00856	1.76215	-0.02563
0.1125	0.08822	1.81134	0.00853	1.76243	-0.02556
0.1187	0.06188	1.81138	0.00846	1.76284	-0.02554
0.125	0.03778	1.81158	0.00846	1.76313	-0.02544
0.1312	0.01619	1.81162	0.00823	1.76355	-0.02546
0.1375	-0.0033	1.81216	0.00817	1.76394	-0.02536
0.1437	-0.0195	1.81226	0.00814	1.76424	-0.0253
0.15	-0.0332	1.81262	0.00804	1.76463	-0.02518
0.1562	-0.04426	1.81285	0.0079	1.76509	-0.02523
0.1625	-0.05229	1.81331	0.00781	1.76544	-0.02504
0.1687	-0.0573	1.81351	0.00768	1.7659	-0.02502
0.175	-0.05993	1.81402	0.00754	1.76632	-0.02488
0.1812	-0.06006	1.81435	0.00754	1.76667	-0.02467
0.1875	-0.05809	1.8146	0.0073	1.76702	-0.02458
0.1937	-0.05427	1.81506	0.00712	1.76752	-0.02461
0.2	-0.04861	1.81563	0.007	1.76789	-0.02446
0.2062	-0.04057	1.81592	0.00684	1.76825	-0.02442
0.2125	-0.03149	1.81646	0.00666	1.76858	-0.02426
0.2187	-0.02082	1.81689	0.00657	1.76895	-0.02422
0.225	-0.0091	1.8174	0.00641	1.76927	-0.02405
0.2312	0.00341	1.8178	0.00608	1.76959	-0.02411
0.2375	0.01645	1.81862	0.00605	1.76994	-0.02389
0.2437	0.03067	1.81898	0.0059	1.77019	-0.02377
0.25	0.04529	1.8196	0.00576	1.77053	-0.02378
0.2562	0.06017	1.8201	0.00549	1.7708	-0.0238
0.2625	0.07558	1.82077	0.0054	1.77108	-0.02369
0.2687	0.09138	1.82116	0.0052	1.77128	-0.02364
0.275	0.10679	1.82194	0.00511	1.77156	-0.02354
0.2812	0.12167	1.82236	0.00497	1.77176	-0.0235
0.2875	0.1355	1.82285	0.00482	1.77197	-0.02346
0.2937	0.14801	1.82347	0.00461	1.77211	-0.02355
0.3	0.1592	1.82411	0.00452	1.77232	-0.02353
0.3062	0.16961	1.82447	0.00431	1.77245	-0.02362
0.3125	0.1779	1.82516	0.00414	1.77259	-0.0236
0.3187	0.18475	1.82561	0.00405	1.77272	-0.0237
0.325	0.18963	1.82617	0.00389	1.77279	-0.02375
0.3312	0.19279	1.82652	0.00361	1.77285	-0.02392
0.3375	0.19371	1.82731	0.00343	1.77293	-0.02392
0.3437	0.19344	1.82765	0.00333	1.77303	-0.02397
0.35	0.19147	1.82819	0.00309	1.77303	-0.02417
0.3562	0.18805	1.8286	0.00285	1.77308	-0.02436
0.3625	0.18357	1.82921	0.00266	1.77307	-0.02444
0.3687	0.17856	1.82951	0.00248	1.77311	-0.02464
0.375	0.17211	1.83004	0.00228	1.77315	-0.02473
0.3812	0.16487	1.83035	0.00221	1.77311	-0.02482
0.3875	0.15631	1.83072	0.002	1.77314	-0.02498
0.3937	0.14683	1.83099	0.00167	1.77311	-0.02527
0.4	0.13669	1.8315	0.00152	1.77307	-0.02544
0.4062	0.12654	1.83166	0.0013	1.77301	-0.02567
0.4125	0.11575	1.83215	0.00114	1.77303	-0.02573
0.4187	0.10521	1.83238	0.00098	1.77297	-0.02591
0.425	0.09468	1.83268	0.00081	1.77298	-0.0261
0.4312	0.08454	1.83282	0.00046	1.77291	-0.0264
0.4375	0.07453	1.83336	0.00034	1.77292	-0.02654
0.4437	0.0661	1.83344	0.00017	1.7729	-0.02672
0.45	0.05833	1.83377	-1e-05	1.7729	-0.02685
0.4562	0.05201	1.83396	-0.00026	1.7729	-0.0271
0.4625	0.0474	1.83431	-0.00038	1.77296	-0.02724
0.4687	0.0449	1.83436	-0.00056	1.77294	-0.02743
0.475	0.04371	1.83469	-0.00062	1.773	-0.02757
0.4812	0.04411	1.83485	-0.00068	1.77298	-0.0277
0.4875	0.04542	1.83495	-0.00087	1.77303	-0.02789
0.4937	0.04792	1.83508	-0.00105	1.77309	-0.02808
0.5	0.05135	1.8354	-0.00111	1.77322	-0.02821
0.5062	0.05648	1.83546	-0.00122	1.77327	-0.02833
0.5125	0.06202	1.83575	-0.00128	1.7734	-0.02845
0.5187	0.0686	1.83585	-0.00127	1.77352	-0.02856
0.525	0.07584	1.83609	-0.00126	1.77365	-0.02868
0.5312	0.08348	1.83614	-0.00148	1.77384	-0.02889
0.5375	0.09099	1.83664	-0.00147	1.77406	-0.02894
0.5437	0.09955	1.83668	-0.00143	1.77425	-0.02903
0.55	0.10784	1.83697	-0.0014	1.77447	-0.02917
0.5562	0.11654	1.83706	-0.00148	1.77469	-0.02931
0.5625	0.12536	1.83749	-0.00138	1.77498	-0.02932
0.5687	0.13471	1.8376	-0.00132	1.77527	-0.02944
0.575	0.14353	1.83796	-0.00127	1.77558	-0.02944
0.5812	0.1517	1.8382	-0.00108	1.77589	-0.02942
0.5875	0.15855	1.83837	-0.00107	1.77626	-0.02952
0.5937	0.16408	1.8387	-0.00098	1.77666	-0.0296
0.6	0.16842	1.83913	-0.00084	1.77706	-0.02951
0.6062	0.17211	1.83932	-0.00073	1.77739	-0.02957
0.6125	0.17382	1.83979	-0.00051	1.77781	-0.02958
0.6187	0.17474	1.84011	-0.00033	1.77835	-0.02951
0.625	0.17409	1.84057	-9e-05	1.77878	-0.02937
0.6312	0.17224	1.84086	-2e-05	1.77922	-0.02939
0.6375	0.16869	1.84159	0.00029	1.7798	-0.02924
0.6437	0.16474	1.84187	0.00056	1.7803	-0.02907
0.65	0.1596	1.84237	0.00071	1.78084	-0.02902
0.6562	0.15407	1.84283	0.00099	1.78137	-0.02889
0.6625	0.14827	1.84346	0.00127	1.78192	-0.02871
0.6687	0.14301	1.84389	0.00156	1.78246	-0.02857
0.675	0.13721	1.84449	0.00185	1.78296	-0.02831
0.6812	0.13129	1.84503	0.00234	1.78351	-0.02804
0.6875	0.1247	1.8455	0.00258	1.78401	-0.02782
0.6937	0.11772	1.84605	0.0029	1.78452	-0.02766
0.7	0.11074	1.84676	0.00327	1.78505	-0.02738
0.7062	0.10429	1.84732	0.00365	1.78556	-0.02715
0.7125	0.0977	1.84805	0.00409	1.78609	-0.0268
0.7187	0.09191	1.8486	0.00447	1.78649	-0.0265
0.725	0.08625	1.84922	0.00485	1.78701	-0.02615
0.7312	0.08137	1.84975	0.00518	1.78741	-0.02597
0.7375	0.07637	1.85072	0.00562	1.78784	-0.02562
0.7437	0.07295	1.85116	0.00601	1.78829	-0.02532
0.75	0.06992	1.85189	0.00638	1.78864	-0.02504
0.7562	0.06781	1.85253	0.00664	1.78898	-0.02475
0.7625	0.06662	1.85329	0.00713	1.78932	-0.02441
0.7687	0.06702	1.85378	0.00738	1.78953	-0.02419
0.775	0.06781	1.85451	0.0078	1.78974	-0.02387
0.7812	0.06939	1.85507	0.00817	1.78994	-0.02361
0.7875	0.07123	1.85563	0.00853	1.79007	-0.02335
0.7937	0.07308	1.85619	0.00876	1.7902	-0.02322
0.8	0.07518	1.85696	0.0091	1.79027	-0.02299
0.8062	0.07795	1.85736	0.00926	1.79026	-0.02288
0.8125	0.08045	1.85802	0.00959	1.79025	-0.02266
0.8187	0.08335	1.8585	0.00986	1.79022	-0.02238
0.825	0.08598	1.85908	0.01005	1.79019	-0.02224
0.8312	0.08849	1.85938	0.01	1.79009	-0.02223
0.8375	0.09033	1.8602	0.01023	1.78993	-0.02212
0.8437	0.09283	1.86047	0.01034	1.7898	-0.02195
0.85	0.09441	1.86103	0.01037	1.78961	-0.02191
0.8562	0.09573	1.86139	0.0104	1.78941	-0.02195
0.8625	0.09652	1.86194	0.01041	1.78914	-0.02189
0.8687	0.09731	1.86218	0.01042	1.78884	-0.02189
0.875	0.09731	1.86266	0.01041	1.78855	-0.02185
0.8812	0.09718	1.86289	0.0104	1.78817	-0.02189
0.8875	0.09665	1.86311	0.01032	1.78785	-0.02186
0.8937	0.09547	1.86334	0.01004	1.78753	-0.02203
0.9	0.09375	1.86372	0.01006	1.78713	-0.0221
0.9062	0.09217	1.86378	0.00977	1.78672	-0.02216
0.9125	0.08993	1.86413	0.00971	1.78637	-0.02218
0.9187	0.08783	1.86423	0.00946	1.78593	-0.0222
0.925	0.08546	1.86443	0.00927	1.78556	-0.0223
0.9312	0.08309	1.86447	0.00888	1.78524	-0.02246
0.9375	0.08019	1.86485	0.00866	1.78486	-0.02245
0.9437	0.07821	1.86486	0.00844	1.7845	-0.02244
0.95	0.07571	1.86504	0.00815	1.7841	-0.0225
0.9562	0.0736	1.86503	0.00773	1.78381	-0.02257
0.9625	0.07137	1.86527	0.00748	1.78346	-0.02253
0.9687	0.06965	1.86515	0.00711	1.78308	-0.02261
0.975	0.06794	1.86528	0.00685	1.78283	-0.02257
0.9812	0.06689	1.86521	0.00659	1.7825	-0.02254
0.9875	0.06623	1.8651	0.0062	1.78217	-0.02251
0.9937	0.0657	1.8651	0.00587	1.78197	-0.0226
1	0.06531	1.86519	0.00553	1.78171	-0.02258
1.0062	0.06583	1.865	0.0052	1.78142	-0.02261
1.0125	0.06623	1.86505	0.00491	1.78127	-0.02253
1.0187	0.06728	1.86492	0.00462	1.78104	-0.02245
1.025	0.06834	1.86484	0.00433	1.78088	-0.02236
1.0312	0.06979	1.86463	0.00387	1.78077	-0.02246
1.0375	0.07097	1.86477	0.00356	1.78068	-0.02226
1.0437	0.07295	1.86449	0.00327	1.78062	-0.02224
1.05	0.07466	1.8644	0.00291	1.78057	-0.02216
1.0562	0.07637	1.86419	0.00256	1.78052	-0.0222
1.0625	0.07795	1.86418	0.00225	1.78053	-0.02212
1.0687	0.07979	1.86382	0.00195	1.78059	-0.02204
1.075	0.08111	1.86379	0.0017	1.78061	-0.02197
1.0812	0.08269	1.86352	0.00152	1.78066	-0.02189
1.0875	0.08401	1.86316	0.00116	1.78072	-0.02187
1.0937	0.0848	1.86293	0.00086	1.78086	-0.02197
1.1	0.08533	1.86279	0.00062	1.78099	-0.02189
1.1062	0.08585	1.86236	0.00039	1.78105	-0.02185
1.1125	0.08585	1.86227	0.00027	1.78132	-0.02184
1.1187	0.08585	1.86193	9e-05	1.7815	-0.02181
1.125	0.08533	1.86166	-8e-05	1.78169	-0.02178
1.1312	0.08467	1.86119	-0.00044	1.78188	-0.02187
1.1375	0.08322	1.86121	-0.00057	1.78215	-0.02179
1.1437	0.08243	1.8607	-0.00074	1.7824	-0.02175
1.15	0.08085	1.86043	-0.00091	1.78266	-0.02178
1.1562	0.0794	1.86006	-0.00114	1.78298	-0.02186
1.1625	0.07742	1.85991	-0.00126	1.78325	-0.02184
1.1687	0.07598	1.85941	-0.00149	1.78357	-0.02185
1.175	0.074	1.85919	-0.00155	1.78378	-0.02188
1.1812	0.07255	1.85885	-0.00159	1.7841	-0.02184
1.1875	0.07097	1.85842	-0.00176	1.78437	-0.02192
1.1937	0.06913	1.85808	-0.00198	1.78472	-0.02199
1.2	0.06742	1.8579	-0.00202	1.785	-0.02207
1.2062	0.06623	1.85749	-0.00218	1.78528	-0.02214
1.2125	0.06465	1.85737	-0.00222	1.78557	-0.02203
1.2187	0.06386	1.85701	-0.00225	1.78585	-0.02203
1.225	0.06294	1.85682	-0.00229	1.78608	-0.02197
1.2312	0.06241	1.85639	-0.00257	1.78643	-0.02216
1.2375	0.06149	1.85645	-0.00261	1.78674	-0.02198
1.2437	0.06162	1.85604	-0.00271	1.78695	-0.02197
1.25	0.06149	1.85585	-0.00286	1.7872	-0.02197
1.2562	0.06149	1.85566	-0.00307	1.78743	-0.02203
1.2625	0.06162	1.85558	-0.00317	1.78768	-0.02197
1.2687	0.06215	1.85534	-0.00331	1.7878	-0.02195
1.275	0.06241	1.85528	-0.00353	1.78799	-0.02189
1.2812	0.06333	1.85509	-0.00361	1.7881	-0.02182
1.2875	0.06412	1.85483	-0.00381	1.78822	-0.02181
1.2937	0.06465	1.85472	-0.00413	1.78836	-0.02192
1.3	0.06531	1.85476	-0.00434	1.78844	-0.02185
1.3062	0.06623	1.85459	-0.00459	1.7885	-0.02189
1.3125	0.06676	1.85465	-0.00479	1.78859	-0.02182
1.3187	0.06755	1.85454	-0.00505	1.78859	-0.0218
1.325	0.06807	1.85454	-0.00531	1.78867	-0.02172
1.3312	0.0686	1.85435	-0.00575	1.78867	-0.02182
1.3375	0.06847	1.85455	-0.00601	1.78871	-0.02168
1.3437	0.06913	1.8543	-0.00645	1.78871	-0.02172
1.35	0.069	1.85436	-0.00682	1.78872	-0.0217
1.3562	0.069	1.85433	-0.00731	1.78868	-0.02174
1.3625	0.0686	1.85445	-0.00769	1.78865	-0.02166
1.3687	0.0686	1.85424	-0.00818	1.78859	-0.02176
1.375	0.06807	1.85439	-0.00861	1.78856	-0.02181
1.3812	0.06781	1.85431	-0.0091	1.78851	-0.02179
1.3875	0.06742	1.8542	-0.0097	1.78847	-0.02188
1.3937	0.06676	1.85418	-0.0103	1.78838	-0.02204
1.4	0.06583	1.85432	-0.01085	1.78836	-0.02207
1.4062	0.06544	1.85419	-0.01144	1.78832	-0.02222
1.4125	0.06452	1.85435	-0.01198	1.78824	-0.02226
1.4187	0.06399	1.85433	-0.01258	1.78827	-0.02228
1.425	0.06346	1.85437	-0.01318	1.78824	-0.02237
1.4312	0.06294	1.85428	-0.01396	1.78828	-0.02251
1.4375	0.06215	1.85457	-0.0145	1.78833	-0.02253
1.4437	0.06215	1.85446	-0.01515	1.78836	-0.02261
1.45	0.06175	1.8545	-0.01586	1.78847	-0.02268
1.4562	0.06162	1.85456	-0.01663	1.78858	-0.02281
1.4625	0.06136	1.85473	-0.01728	1.78864	-0.02288
1.4687	0.06175	1.85468	-0.01797	1.78875	-0.023
1.475	0.06175	1.85493	-0.01868	1.78888	-0.023
1.4812	0.06241	1.85495	-0.01931	1.789	-0.02305
1.4875	0.06294	1.855	-0.02006	1.78913	-0.0231
1.4937	0.06333	1.85514	-0.02081	1.78933	-0.0232
1.5	0.06373	1.85545	-0.02149	1.78954	-0.02324
1.5062	0.06465	1.85553	-0.0221	1.78975	-0.02326
1.5125	0.06504	1.85591	-0.02279	1.78996	-0.02317
1.5187	0.06597	1.85614	-0.02335	1.79023	-0.02307
1.525	0.06662	1.85632	-0.02397	1.79056	-0.02304
1.5312	0.06742	1.85642	-0.02477	1.79077	-0.02305
1.5375	0.06768	1.85696	-0.02534	1.79112	-0.0229
1.5437	0.0686	1.85703	-0.02601	1.79144	-0.02278
1.55	0.069	1.8573	-0.02663	1.79173	-0.02267
1.5562	0.06939	1.85748	-0.02742	1.79214	-0.02267
1.5625	0.06952	1.85792	-0.02791	1.7925	-0.02249
1.5687	0.06992	1.85806	-0.02857	1.79278	-0.02242
1.575	0.06979	1.85852	-0.02912	1.79315	-0.02223
1.5812	0.07005	1.85875	-0.02959	1.79356	-0.02197
1.5875	0.07005	1.85899	-0.03012	1.79392	-0.02184
1.5937	0.06979	1.85921	-0.03084	1.79429	-0.02176
1.6	0.06926	1.85969	-0.03138	1.79466	-0.02149
1.6062	0.06913	1.85987	-0.03185	1.79509	-0.02128
1.6125	0.06847	1.86039	-0.03227	1.79546	-0.02097
1.6187	0.06821	1.86062	-0.03263	1.79587	-0.02071
1.625	0.06768	1.86089	-0.03307	1.79615	-0.0204
1.6312	0.06715	1.86095	-0.03368	1.79655	-0.02021
1.6375	0.06623	1.86143	-0.03407	1.7969	-0.01998
1.6437	0.0661	1.86142	-0.03451	1.79723	-0.01973
1.65	0.06544	1.86155	-0.03509	1.79756	-0.0195
1.6562	0.06504	1.86162	-0.03559	1.79796	-0.01938
1.6625	0.06452	1.86191	-0.03598	1.79823	-0.01915
1.6687	0.06439	1.86179	-0.03648	1.7985	-0.01903
1.675	0.06399	1.86205	-0.03681	1.79883	-0.01881
1.6812	0.06412	1.86212	-0.03714	1.79909	-0.01852
1.6875	0.06425	1.86207	-0.03752	1.79934	-0.01836
1.6937	0.06425	1.86207	-0.03798	1.7996	-0.01826
1.7	0.06412	1.86223	-0.03833	1.79986	-0.01811
1.7062	0.06465	1.86219	-0.0386	1.8001	-0.0179
1.7125	0.06478	1.86234	-0.03877	1.80034	-0.01765
1.7187	0.06557	1.86231	-0.03896	1.80049	-0.01735
1.725	0.0661	1.86224	-0.03916	1.80063	-0.01719
1.7312	0.06676	1.862	-0.03954	1.8007	-0.01709
1.7375	0.06702	1.86205	-0.03977	1.80089	-0.0169
1.7437	0.06807	1.86173	-0.03992	1.80099	-0.01677
1.75	0.0686	1.86154	-0.04027	1.8011	-0.0167
1.7562	0.06926	1.86128	-0.04055	1.80121	-0.01669
1.7625	0.06979	1.86123	-0.04066	1.80126	-0.01651
1.7687	0.07058	1.86089	-0.04082	1.80129	-0.01651
1.775	0.07084	1.86081	-0.04086	1.80133	-0.01635
1.7812	0.07163	1.86052	-0.04078	1.80135	-0.01619
1.7875	0.07216	1.86025	-0.04089	1.80136	-0.01615
1.7937	0.07229	1.85998	-0.04101	1.80144	-0.01617
1.8	0.07242	1.85985	-0.04094	1.80146	-0.01596
1.8062	0.07268	1.85952	-0.04081	1.80146	-0.01587
1.8125	0.07255	1.85951	-0.04057	1.80147	-0.01561
1.8187	0.07268	1.85921	-0.04034	1.80151	-0.01543
1.825	0.07242	1.85894	-0.04012	1.80147	-0.01519
1.8312	0.07229	1.85845	-0.04009	1.80149	-0.01514
1.8375	0.07137	1.85832	-0.03983	1.80153	-0.01492
1.8437	0.07137	1.85777	-0.03962	1.80153	-0.01475
1.85	0.07071	1.85741	-0.03941	1.8016	-0.01464
1.8562	0.07018	1.85696	-0.03925	1.80168	-0.01453
1.8625	0.06939	1.85667	-0.03897	1.80178	-0.01436
1.8687	0.06886	1.85607	-0.03874	1.8018	-0.01436
1.875	0.06807	1.85591	-0.03833	1.80189	-0.01412
1.8812	0.06768	1.8554	-0.03791	1.80204	-0.01387
1.8875	0.06715	1.85497	-0.03754	1.80213	-0.01367
1.8937	0.06649	1.85456	-0.03717	1.8023	-0.01359
1.9	0.06583	1.85433	-0.03675	1.80247	-0.01339
1.9062	0.06557	1.85387	-0.03624	1.8027	-0.01316
1.9125	0.06504	1.85364	-0.03575	1.80294	-0.01289
1.9187	0.06491	1.85326	-0.03513	1.80323	-0.01249
1.925	0.06478	1.85295	-0.03464	1.80352	-0.01215
1.9312	0.06478	1.85243	-0.03426	1.80375	-0.01198
1.9375	0.06439	1.85224	-0.03378	1.80413	-0.01171
1.9437	0.06478	1.85161	-0.03333	1.80442	-0.01146
1.95	0.06491	1.85126	-0.03301	1.8048	-0.01121
1.9562	0.06504	1.85082	-0.03261	1.80525	-0.01102
1.9625	0.06518	1.85058	-0.03214	1.80566	-0.01075
1.9687	0.0657	1.85008	-0.03178	1.80606	-0.01058
1.975	0.06583	1.84994	-0.03116	1.8065	-0.01023
1.9812	0.06649	1.84965	-0.03067	1.80698	-0.00981
1.9875	0.06702	1.84932	-0.03023	1.80748	-0.00956
1.9937	0.06728	1.84911	-0.02984	1.808	-0.00936
2	0.06742	1.849	-0.02939	1.80858	-0.00903
2.0062	0.06807	1.84874	-0.02887	1.8091	-0.0087
2.0125	0.06807	1.84876	-0.02835	1.80964	-0.00824
2.0187	0.0686	1.84859	-0.02784	1.81016	-0.00779
2.025	0.06873	1.84853	-0.0274	1.81075	-0.0074
2.0312	0.06886	1.84827	-0.02713	1.81127	-0.00707
2.0375	0.06834	1.84844	-0.02671	1.81187	-0.00669
2.0437	0.06873	1.84804	-0.02644	1.81238	-0.0063
2.05	0.06847	1.84795	-0.02612	1.81292	-0.00597
2.0562	0.06821	1.84778	-0.02598	1.81345	-0.00569
2.0625	0.06755	1.84782	-0.02566	1.81406	-0.00536
2.0687	0.06742	1.8476	-0.02545	1.81452	-0.00508
2.075	0.06676	1.84776	-0.02513	1.81501	-0.00464
2.0812	0.06636	1.84761	-0.02481	1.81548	-0.00425
2.0875	0.06597	1.84747	-0.02468	1.816	-0.00393
2.0937	0.06531	1.84739	-0.02455	1.81641	-0.00367
2.1	0.06452	1.84746	-0.02437	1.81688	-0.00337
2.1062	0.06412	1.84729	-0.02426	1.81727	-0.00306
2.1125	0.06346	1.84735	-0.02404	1.81766	-0.00266
2.1187	0.06307	1.84719	-0.02389	1.81795	-0.00221
2.125	0.06267	1.84704	-0.02383	1.81824	-0.0019
2.1312	0.06241	1.84666	-0.02403	1.81851	-0.00166
2.1375	0.06175	1.84668	-0.02407	1.81872	-0.00146
2.1437	0.06188	1.8462	-0.02416	1.81889	-0.00118
2.15	0.06175	1.84584	-0.02439	1.81894	-0.00105
2.1562	0.06162	1.84541	-0.02468	1.81905	-0.00099
2.1625	0.06136	1.84512	-0.02493	1.81903	-0.00088
2.1687	0.06175	1.84459	-0.02518	1.81905	-0.00084
2.175	0.06162	1.84424	-0.02538	1.81895	-0.00076
2.1812	0.06202	1.84374	-0.02566	1.81882	-0.00063
2.1875	0.06228	1.84315	-0.02594	1.81855	-0.0007
2.1937	0.06241	1.84257	-0.02642	1.81835	-0.00072
2.2	0.06228	1.8421	-0.0268	1.81807	-0.00082
2.2062	0.06241	1.84137	-0.02724	1.81771	-0.00086
2.2125	0.06228	1.84094	-0.02758	1.81735	-0.00081
2.2187	0.06294	1.84015	-0.02793	1.81689	-0.00084
2.225	0.0636	1.83944	-0.02843	1.81635	-0.00095
2.2312	0.06452	1.83855	-0.02906	1.8158	-0.00119
2.2375	0.06491	1.83794	-0.02952	1.81519	-0.00134
2.2437	0.06597	1.83691	-0.03011	1.81454	-0.00149
2.25	0.06636	1.83598	-0.03077	1.81384	-0.00177
2.2562	0.06662	1.835	-0.03149	1.81307	-0.00219
2.2625	0.06649	1.83417	-0.0321	1.8123	-0.00249
2.2687	0.06649	1.83305	-0.03276	1.81145	-0.00285
2.275	0.06597	1.83231	-0.03331	1.81055	-0.00304
2.2812	0.06557	1.83124	-0.03386	1.80963	-0.0033
2.2875	0.06491	1.83018	-0.03448	1.80877	-0.00369
2.2937	0.06373	1.82918	-0.03523	1.80778	-0.00414
2.3	0.06202	1.82831	-0.03581	1.80685	-0.00449
2.3062	0.06044	1.82716	-0.0365	1.80585	-0.00476
2.3125	0.05859	1.82631	-0.03696	1.80485	-0.00499
2.3187	0.05767	1.82525	-0.03748	1.80383	-0.00523
2.325	0.05727	1.82418	-0.03808	1.8028	-0.00554
2.3312	0.05727	1.82295	-0.03887	1.80183	-0.00597
2.3375	0.05688	1.82208	-0.03942	1.80087	-0.00623
2.3437	0.05727	1.82074	-0.04008	1.79983	-0.00654
2.35	0.05701	1.8196	-0.04075	1.79879	-0.00685
2.3562	0.05675	1.81844	-0.04153	1.79782	-0.00728
2.3625	0.05622	1.81738	-0.04219	1.79687	-0.00758
2.3687	0.05596	1.81613	-0.04283	1.79597	-0.00793
2.375	0.0553	1.81516	-0.04342	1.79503	-0.00817
2.3812	0.05517	1.81406	-0.04394	1.79413	-0.00832
2.3875	0.0549	1.81287	-0.04458	1.79324	-0.00861
2.3937	0.05438	1.81181	-0.04521	1.79243	-0.00894
2.4	0.05346	1.81081	-0.04585	1.79167	-0.00916
2.4062	0.05293	1.80964	-0.04642	1.79079	-0.00936
2.4125	0.0524	1.80876	-0.047	1.79005	-0.00944
2.4187	0.05293	1.80763	-0.04751	1.78942	-0.00958
2.425	0.05411	1.80657	-0.04801	1.78867	-0.00972
2.4312	0.05569	1.80537	-0.0487	1.78804	-0.0099
2.4375	0.05688	1.80456	-0.04928	1.78743	-0.01004
2.4437	0.05886	1.80331	-0.04989	1.78687	-0.01009
2.45	0.06017	1.80229	-0.05056	1.78627	-0.01032
2.4562	0.06136	1.80112	-0.05128	1.78574	-0.01053
2.4625	0.06215	1.80022	-0.05186	1.78529	-0.01067
2.4687	0.06294	1.7992	-0.05249	1.78478	-0.01086
2.475	0.06307	1.79842	-0.05299	1.78436	-0.01091
2.4812	0.06346	1.79749	-0.05348	1.78393	-0.01089
2.4875	0.06346	1.79664	-0.05402	1.78358	-0.01099
2.4937	0.06294	1.79583	-0.05456	1.78323	-0.01108
2.5	0.06175	1.79508	-0.05516	1.7829	-0.01116
2.5062	0.0607	1.7942	-0.05567	1.78263	-0.01116
2.5125	0.05925	1.79367	-0.05607	1.78226	-0.01117
2.5187	0.05859	1.79286	-0.05645	1.782	-0.01116
2.525	0.05793	1.79219	-0.05695	1.78176	-0.01115
2.5312	0.05754	1.79139	-0.05744	1.78146	-0.01125
2.5375	0.05662	1.79099	-0.05788	1.78124	-0.01123
2.5437	0.05635	1.79016	-0.05829	1.78101	-0.01118
2.55	0.0553	1.78956	-0.05882	1.7808	-0.01119
2.5562	0.05411	1.7889	-0.05939	1.78055	-0.01131
2.5625	0.05267	1.7885	-0.05983	1.78032	-0.01136
2.5687	0.05135	1.78787	-0.06031	1.78009	-0.01144
2.575	0.04951	1.78759	-0.06066	1.77989	-0.01141
2.5812	0.04819	1.78715	-0.06094	1.77968	-0.01129
2.5875	0.04674	1.78676	-0.06133	1.77942	-0.01123
2.5937	0.04516	1.78638	-0.06179	1.77924	-0.01123
2.6	0.04345	1.78614	-0.06218	1.779	-0.01123
2.6062	0.04226	1.78574	-0.06255	1.77876	-0.01116
2.6125	0.04121	1.78558	-0.06293	1.77847	-0.01108
2.6187	0.04121	1.78518	-0.06324	1.77824	-0.01094
2.625	0.04187	1.78497	-0.06355	1.77796	-0.01092
2.6312	0.04305	1.78452	-0.0641	1.77768	-0.01089
2.6375	0.04437	1.78445	-0.06447	1.77742	-0.01087
2.6437	0.04661	1.78397	-0.06483	1.77708	-0.01077
2.65	0.04845	1.78367	-0.06537	1.77675	-0.0108
2.6562	0.05043	1.78334	-0.06596	1.77644	-0.01088
2.6625	0.05227	1.78314	-0.06642	1.77614	-0.01089
2.6687	0.05438	1.78281	-0.067	1.77571	-0.01089
2.675	0.05596	1.7827	-0.06738	1.77537	-0.01083
2.6812	0.05806	1.78252	-0.06777	1.77502	-0.01071
2.6875	0.05991	1.78223	-0.06822	1.77459	-0.01077
2.6937	0.06136	1.78202	-0.06879	1.77425	-0.01078
2.7	0.06228	1.78191	-0.06931	1.77383	-0.01079
2.7062	0.06333	1.78162	-0.06983	1.77341	-0.01079
2.7125	0.06373	1.78156	-0.07029	1.77294	-0.01075
2.7187	0.06465	1.78125	-0.07081	1.77251	-0.01077
2.725	0.06544	1.78098	-0.07133	1.77215	-0.01073
2.7312	0.06597	1.78063	-0.07198	1.77165	-0.01088
2.7375	0.0657	1.78059	-0.07252	1.77124	-0.01092
2.7437	0.0657	1.78015	-0.07311	1.77066	-0.01101
2.75	0.06439	1.77988	-0.07376	1.77024	-0.0111
2.7562	0.06254	1.77955	-0.07447	1.7698	-0.01138
2.7625	0.05991	1.77933	-0.07511	1.76938	-0.01154
2.7687	0.05688	1.77906	-0.07569	1.76901	-0.01174
2.775	0.0528	1.7789	-0.07627	1.76853	-0.01183
2.7812	0.04898	1.77872	-0.07672	1.76822	-0.01187
2.7875	0.04476	1.77843	-0.0773	1.76778	-0.01196
2.7937	0.04015	1.77825	-0.07782	1.76747	-0.01225
2.8	0.03555	1.77812	-0.07841	1.7671	-0.01235
2.8062	0.03133	1.77781	-0.07893	1.76677	-0.01252
2.8125	0.02738	1.77773	-0.0794	1.76651	-0.0127
2.8187	0.02462	1.7774	-0.07993	1.76623	-0.01281
2.825	0.02303	1.77718	-0.08039	1.76596	-0.01299
2.8312	0.02264	1.77687	-0.08098	1.76569	-0.01316
2.8375	0.02317	1.77688	-0.0814	1.76555	-0.01335
2.8437	0.02593	1.77643	-0.08192	1.76532	-0.01346
2.85	0.02962	1.77624	-0.08238	1.76523	-0.0137
2.8562	0.03528	1.7759	-0.08295	1.76515	-0.01405
2.8625	0.04266	1.7757	-0.08346	1.76507	-0.01427
2.8687	0.0524	1.77547	-0.08382	1.76519	-0.01447
2.875	0.06412	1.77541	-0.08419	1.76519	-0.01456
2.8812	0.07914	1.77528	-0.08437	1.76536	-0.01458
2.8875	0.09678	1.77505	-0.08466	1.76548	-0.01472
2.8937	0.11719	1.77488	-0.08496	1.76566	-0.01486
2.9	0.14064	1.77483	-0.08519	1.7659	-0.01493
2.9062	0.1675	1.77455	-0.08535	1.76614	-0.015
2.9125	0.19753	1.77456	-0.08552	1.76646	-0.01507
2.9187	0.23137	1.77429	-0.08562	1.76676	-0.01501
2.925	0.2689	1.77419	-0.08572	1.76713	-0.01495
2.9312	0.3096	1.77389	-0.08586	1.76757	-0.01513
2.9375	0.35332	1.77392	-0.08589	1.76802	-0.01513
2.9437	0.40073	1.77362	-0.08591	1.76839	-0.01504
2.95	0.45024	1.77345	-0.08592	1.76891	-0.01508
2.9562	0.50253	1.7732	-0.08598	1.76943	-0.01517
2.9625	0.55678	1.77316	-0.08591	1.77003	-0.01524
2.9687	0.61315	1.77302	-0.08575	1.77063	-0.01524
2.975	0.67096	1.77306	-0.08548	1.77132	-0.01511
2.9812	0.73088	1.77296	-0.08507	1.77193	-0.01491
2.9875	0.79199	1.77294	-0.08473	1.77261	-0.01484
2.9937	0.85388	1.77282	-0.0845	1.77329	-0.01482
3	0.9163	1.77291	-0.08404	1.77405	-0.01468
3.0062	0.97912	1.77272	-0.08361	1.77473	-0.01459
3.0125	1.04168	1.77281	-0.08315	1.77543	-0.01444
3.0187	1.10436	1.77267	-0.0826	1.77612	-0.01428
3.025	1.16652	1.77271	-0.08199	1.77683	-0.01412
3.0312	1.22749	1.77248	-0.08157	1.77753	-0.01414
3.0375	1.28675	1.77267	-0.08091	1.77819	-0.01399
3.0437	1.3447	1.77247	-0.08023	1.77883	-0.01382
3.05	1.40001	1.77242	-0.07968	1.77955	-0.01383
3.0562	1.45269	1.77232	-0.07912	1.78022	-0.01383
3.0625	1.50207	1.77235	-0.07849	1.7809	-0.01378
3.0687	1.54856	1.77227	-0.07779	1.78157	-0.01369
3.075	1.59136	1.77237	-0.07704	1.78221	-0.01362
3.0812	1.63126	1.77239	-0.07615	1.78284	-0.01341
3.0875	1.66774	1.77235	-0.0754	1.78346	-0.01327
3.0937	1.70053	1.77234	-0.07477	1.7841	-0.01326
3.1	1.72964	1.77246	-0.07402	1.78462	-0.01312
3.1062	1.75545	1.77237	-0.07333	1.78512	-0.0131
3.1125	1.77744	1.77242	-0.07259	1.78564	-0.01302
3.1187	1.79654	1.77237	-0.07184	1.7861	-0.01287
3.125	1.81234	1.77237	-0.07109	1.78656	-0.01279
3.1312	1.82511	1.77222	-0.07052	1.78689	-0.01277
3.1375	1.83446	1.77239	-0.06992	1.78731	-0.0127
3.1437	1.84144	1.77216	-0.06929	1.78764	-0.01255
3.15	1.84513	1.77217	-0.06874	1.78793	-0.0126
3.1562	1.84618	1.77203	-0.06831	1.78821	-0.01263
3.1625	1.84421	1.77213	-0.06781	1.78845	-0.01261
3.1687	1.84013	1.77198	-0.06731	1.78868	-0.01258
3.175	1.8338	1.77208	-0.06682	1.78886	-0.01249
3.1812	1.8263	1.77205	-0.06626	1.78903	-0.0124
3.1875	1.81761	1.77202	-0.06583	1.78914	-0.01225
3.1937	1.8076	1.77198	-0.06547	1.78919	-0.01229
3.2	1.79706	1.77206	-0.06518	1.78931	-0.01222
3.2062	1.786	1.77196	-0.06482	1.78928	-0.0122
3.2125	1.77467	1.77204	-0.06459	1.78928	-0.01212
3.2187	1.76388	1.7719	-0.06436	1.7892	-0.01204
3.225	1.75321	1.77187	-0.06412	1.78913	-0.01203
3.2312	1.7432	1.77174	-0.06401	1.78899	-0.01208
3.2375	1.73346	1.77195	-0.06385	1.78893	-0.01202
3.2437	1.72516	1.77181	-0.06362	1.78872	-0.01188
3.25	1.71699	1.77179	-0.06358	1.78852	-0.01188
3.2562	1.70962	1.77178	-0.06354	1.78832	-0.01193
3.2625	1.70264	1.77183	-0.0635	1.78806	-0.01194
3.2687	1.69658	1.77177	-0.06345	1.78779	-0.01193
3.275	1.69118	1.77194	-0.06335	1.78759	-0.01181
3.2812	1.68723	1.77197	-0.06326	1.78719	-0.01175
3.2875	1.68447	1.77196	-0.06322	1.78691	-0.0117
3.2937	1.68262	1.77194	-0.06331	1.78658	-0.01171
3.3	1.68196	1.77211	-0.06341	1.78624	-0.01168
3.3062	1.68236	1.77196	-0.06343	1.78583	-0.01169
3.3125	1.68354	1.77213	-0.06353	1.78542	-0.01166
3.3187	1.68605	1.772	-0.06362	1.785	-0.01161
3.325	1.68934	1.77208	-0.06377	1.7846	-0.01151
3.3312	1.69342	1.77199	-0.06397	1.78419	-0.01159
3.3375	1.69763	1.77224	-0.06407	1.78379	-0.0115
3.3437	1.70303	1.77207	-0.06414	1.78337	-0.01146
3.35	1.70804	1.7721	-0.06436	1.78289	-0.01137
3.3562	1.71304	1.77212	-0.06457	1.78247	-0.01141
3.3625	1.71752	1.77226	-0.06478	1.78199	-0.01132
3.3687	1.7216	1.77215	-0.06493	1.78156	-0.01129
3.375	1.72516	1.77229	-0.06515	1.78107	-0.01121
3.3812	1.72885	1.77223	-0.0653	1.7807	-0.01101
3.3875	1.73227	1.77219	-0.06557	1.7802	-0.01093
3.3937	1.73543	1.77222	-0.06585	1.77976	-0.01085
3.4	1.73806	1.77229	-0.0662	1.77932	-0.01079
3.4062	1.74043	1.77212	-0.06648	1.77887	-0.01071
3.4125	1.74228	1.77219	-0.06682	1.77843	-0.01059
3.4187	1.74399	1.77206	-0.06715	1.77804	-0.01052
3.425	1.74531	1.77204	-0.06749	1.7776	-0.01038
3.4312	1.74623	1.77193	-0.06781	1.77722	-0.01036
3.4375	1.74636	1.77209	-0.06815	1.77685	-0.01025
3.4437	1.74662	1.77189	-0.06842	1.77645	-0.01005
3.45	1.74583	1.77189	-0.06881	1.77613	-0.00998
3.4562	1.74452	1.77183	-0.06921	1.77574	-0.00992
3.4625	1.74202	1.77196	-0.06949	1.77548	-0.00973
3.4687	1.73885	1.77183	-0.06989	1.77513	-0.00961
3.475	1.73504	1.77197	-0.07024	1.7748	-0.00956
3.4812	1.73135	1.77187	-0.07051	1.77452	-0.00938
3.4875	1.72766	1.77183	-0.07085	1.77423	-0.00926
3.4937	1.72397	1.77185	-0.07133	1.77395	-0.00921
3.5	1.72015	1.77197	-0.07168	1.77379	-0.0091
3.5062	1.7166	1.7718	-0.07209	1.77355	-0.00917
3.5125	1.71317	1.77192	-0.07251	1.77333	-0.00907
3.5187	1.71028	1.77181	-0.07286	1.77309	-0.00902
3.525	1.70764	1.77188	-0.07314	1.77294	-0.00903
3.5312	1.7054	1.77175	-0.0736	1.77277	-0.00909
3.5375	1.7033	1.772	-0.07389	1.77269	-0.00905
3.5437	1.70198	1.77194	-0.07411	1.77251	-0.009
3.55	1.70066	1.77195	-0.07446	1.77241	-0.00901
3.5562	1.69935	1.77196	-0.0748	1.77236	-0.00915
3.5625	1.69763	1.77217	-0.07504	1.77226	-0.00911
3.5687	1.69592	1.77209	-0.07533	1.77213	-0.00919
3.575	1.69408	1.77228	-0.07558	1.77208	-0.00921
3.5812	1.69289	1.77223	-0.07581	1.77208	-0.00917
3.5875	1.6925	1.77224	-0.07605	1.77201	-0.00919
3.5937	1.69237	1.77225	-0.07642	1.77195	-0.00934
3.6	1.69276	1.77236	-0.07667	1.7719	-0.00938
3.6062	1.69355	1.77224	-0.07697	1.77188	-0.00953
3.6125	1.69447	1.77228	-0.07716	1.77188	-0.00962
3.6187	1.69619	1.77216	-0.07739	1.77188	-0.00971
3.625	1.69816	1.77215	-0.0775	1.77194	-0.00979
3.6312	1.7004	1.77201	-0.07779	1.77195	-0.00999
3.6375	1.70277	1.77218	-0.07791	1.77197	-0.01002
3.6437	1.7058	1.772	-0.07795	1.77203	-0.01004
3.65	1.70843	1.77192	-0.07806	1.7721	-0.01012
3.6562	1.7108	1.77181	-0.07824	1.7721	-0.01027
3.6625	1.71238	1.77189	-0.07829	1.77217	-0.0103
3.6687	1.7137	1.77162	-0.07847	1.77217	-0.01045
3.675	1.71436	1.77169	-0.07847	1.77217	-0.01048
3.6812	1.71541	1.77146	-0.07852	1.77222	-0.01052
3.6875	1.71673	1.77124	-0.07858	1.77228	-0.01067
3.6937	1.71818	1.77115	-0.0787	1.77228	-0.01082
3.7	1.7195	1.77104	-0.07876	1.77234	-0.01092
3.7062	1.72094	1.77077	-0.07887	1.7724	-0.01107
3.7125	1.72226	1.77067	-0.07892	1.77247	-0.01116
3.7187	1.72384	1.7704	-0.0789	1.77247	-0.01137
3.725	1.72529	1.77022	-0.07887	1.77255	-0.01144
3.7312	1.72687	1.7699	-0.07896	1.77263	-0.01176
3.7375	1.72819	1.76998	-0.07887	1.77267	-0.01184
3.7437	1.73003	1.76963	-0.07876	1.77275	-0.01197
3.75	1.73135	1.76949	-0.07872	1.77285	-0.0121
3.7562	1.73253	1.76934	-0.07862	1.77288	-0.01235
3.7625	1.73319	1.76931	-0.07852	1.77298	-0.01248
3.7687	1.73359	1.76912	-0.07847	1.77307	-0.01266
3.775	1.73359	1.76911	-0.07843	1.77317	-0.01285
3.7812	1.73385	1.76887	-0.07838	1.77326	-0.01297
3.7875	1.73438	1.76872	-0.07832	1.77337	-0.01314
3.7937	1.7349	1.76865	-0.07832	1.77348	-0.01343
3.8	1.73543	1.7687	-0.0782	1.77361	-0.0136
3.8062	1.73622	1.76847	-0.07818	1.77372	-0.01382
3.8125	1.73675	1.76856	-0.07804	1.77392	-0.01404
3.8187	1.73767	1.76846	-0.07801	1.77405	-0.0143
3.825	1.73846	1.76849	-0.07791	1.7742	-0.01449
3.8312	1.73938	1.7683	-0.07798	1.77436	-0.01473
3.8375	1.74004	1.76861	-0.07781	1.7746	-0.01491
3.8437	1.74109	1.76855	-0.07768	1.77477	-0.01501
3.85	1.74188	1.76868	-0.07754	1.77495	-0.01518
3.8562	1.74267	1.76878	-0.07746	1.7752	-0.01533
3.8625	1.74333	1.769	-0.07739	1.77546	-0.01542
3.8687	1.74412	1.76913	-0.07724	1.77577	-0.01556
3.875	1.74452	1.76938	-0.07716	1.77597	-0.0157
3.8812	1.74518	1.76955	-0.07699	1.77629	-0.0157
3.8875	1.7457	1.76969	-0.07694	1.77656	-0.01576
3.8937	1.7461	1.76993	-0.07689	1.77685	-0.01594
3.9	1.74636	1.77033	-0.07671	1.77722	-0.01592
3.9062	1.74662	1.77055	-0.07664	1.77756	-0.01596
3.9125	1.74676	1.7709	-0.07656	1.77787	-0.01599
3.9187	1.74689	1.77115	-0.07635	1.77818	-0.01594
3.925	1.74676	1.7715	-0.07619	1.77857	-0.01589
3.9312	1.74676	1.77177	-0.07608	1.7789	-0.01601
3.9375	1.74623	1.77237	-0.07585	1.77925	-0.0159
3.9437	1.74623	1.77258	-0.07554	1.77959	-0.01576
3.95	1.7457	1.77304	-0.0753	1.77993	-0.01575
3.9562	1.74531	1.77347	-0.07505	1.78028	-0.01567
3.9625	1.74478	1.77404	-0.07468	1.78071	-0.01554
3.9687	1.74439	1.77442	-0.07442	1.78105	-0.01546
3.975	1.74386	1.775	-0.07405	1.7814	-0.01532
3.9812	1.74346	1.77542	-0.07361	1.78169	-0.01512
3.9875	1.74294	1.77586	-0.07328	1.78204	-0.01503
3.9937	1.74241	1.77637	-0.0729	1.7824	-0.01501
4	1.74175	1.77692	-0.07245	1.78271	-0.01487
4.0062	1.74136	1.77736	-0.07199	1.783	-0.01478
4.0125	1.74083	1.77792	-0.07155	1.7833	-0.01464
4.0187	1.74057	1.77836	-0.07096	1.7836	-0.01449
4.025	1.7403	1.77889	-0.07032	1.78383	-0.01435
4.0312	1.74004	1.77917	-0.06992	1.78413	-0.01438
4.0375	1.73964	1.77987	-0.06923	1.78438	-0.01425
4.0437	1.73978	1.78015	-0.06858	1.7846	-0.0141
4.05	1.73978	1.7806	-0.06788	1.78477	-0.01403
4.0562	1.73978	1.7811	-0.06719	1.78506	-0.01403
4.0625	1.73991	1.78162	-0.06645	1.78523	-0.01384
4.0687	1.74017	1.78194	-0.06571	1.78543	-0.01378
4.075	1.7403	1.78235	-0.06497	1.78558	-0.01374
4.0812	1.74083	1.78275	-0.06412	1.78578	-0.01356
4.0875	1.74123	1.78297	-0.06339	1.78591	-0.01351
4.0937	1.74175	1.7833	-0.0626	1.78605	-0.01359
4.1	1.74215	1.78376	-0.06176	1.78619	-0.01343
4.1062	1.74281	1.78392	-0.06092	1.78631	-0.01346
4.1125	1.74333	1.7843	-0.06009	1.78644	-0.01337
4.1187	1.74412	1.78447	-0.05913	1.78655	-0.01328
4.125	1.74491	1.78468	-0.05825	1.78667	-0.0132
4.1312	1.74557	1.78473	-0.05742	1.78678	-0.0133
4.1375	1.7461	1.78513	-0.05643	1.7869	-0.01323
4.1437	1.74702	1.7851	-0.0555	1.78699	-0.01315
4.15	1.74768	1.78525	-0.05457	1.78703	-0.01308
4.1562	1.7482	1.78536	-0.05366	1.78719	-0.01308
4.1625	1.74873	1.78555	-0.05269	1.78728	-0.01297
4.1687	1.74939	1.78555	-0.05179	1.78736	-0.01291
4.175	1.74979	1.78565	-0.0509	1.7875	-0.01286
4.1812	1.75044	1.78567	-0.04989	1.78757	-0.01281
4.1875	1.75084	1.78561	-0.04901	1.78763	-0.01277
4.1937	1.75123	1.78558	-0.04825	1.7877	-0.01278
4.2	1.75137	1.78573	-0.04732	1.78778	-0.01275
4.2062	1.75189	1.78559	-0.04645	1.78784	-0.0127
4.2125	1.75202	1.78568	-0.04565	1.78784	-0.01267
4.2187	1.75242	1.78552	-0.04478	1.78796	-0.01257
4.225	1.75255	1.78552	-0.04392	1.78802	-0.01247
4.2312	1.75281	1.78532	-0.04325	1.78808	-0.01262
4.2375	1.75281	1.78549	-0.04246	1.78809	-0.01252
4.2437	1.75321	1.7853	-0.04161	1.78814	-0.01243
4.25	1.75334	1.78523	-0.04088	1.7882	-0.01239
4.2562	1.7536	1.78517	-0.04022	1.78826	-0.01242
4.2625	1.7536	1.78524	-0.03952	1.78832	-0.01233
4.2687	1.754	1.78497	-0.03893	1.7883	-0.01223
4.275	1.754	1.78505	-0.03835	1.78822	-0.01227
4.2812	1.75439	1.78494	-0.03777	1.78826	-0.01212
4.2875	1.75466	1.78474	-0.03731	1.78825	-0.01208
4.2937	1.75479	1.78468	-0.03692	1.78818	-0.01211
4.3	1.75492	1.78477	-0.03647	1.78818	-0.01196
4.3062	1.75532	1.78453	-0.0362	1.78816	-0.01198
4.3125	1.75558	1.78453	-0.03587	1.78803	-0.01189
4.3187	1.75597	1.78446	-0.03554	1.78802	-0.01178
4.325	1.75624	1.78435	-0.03527	1.78795	-0.01162
4.3312	1.7565	1.78414	-0.03512	1.78782	-0.01163
4.3375	1.75663	1.78426	-0.03486	1.78778	-0.0116
4.3437	1.75716	1.78399	-0.03471	1.7877	-0.01136
4.35	1.75729	1.78401	-0.03457	1.78758	-0.01125
4.3562	1.75755	1.78387	-0.03455	1.78751	-0.01121
4.3625	1.75755	1.78391	-0.03443	1.78733	-0.01105
4.3687	1.75769	1.78369	-0.03448	1.78725	-0.01088
4.375	1.75769	1.78376	-0.03455	1.78712	-0.01072
4.3812	1.75769	1.78358	-0.03461	1.78692	-0.0105
4.3875	1.75769	1.78342	-0.03473	1.78678	-0.01039
4.3937	1.75755	1.78328	-0.03497	1.78666	-0.01035
4.4	1.75729	1.78335	-0.03517	1.78653	-0.01013
4.4062	1.75729	1.78312	-0.03535	1.78633	-0.01003
4.4125	1.7569	1.78314	-0.03561	1.7862	-0.00988
4.4187	1.75676	1.78297	-0.0358	1.786	-0.00965
4.425	1.7565	1.78283	-0.036	1.78587	-0.00956
4.4312	1.75624	1.78256	-0.03637	1.78566	-0.00953
4.4375	1.75571	1.78268	-0.03664	1.78548	-0.00939
4.4437	1.75545	1.78235	-0.03684	1.78526	-0.00917
4.45	1.75505	1.78231	-0.03712	1.78512	-0.0091
4.4562	1.75466	1.78209	-0.03745	1.78484	-0.00903
4.4625	1.75413	1.78212	-0.03775	1.78462	-0.00891
4.4687	1.75387	1.78185	-0.0381	1.78445	-0.00886
4.475	1.75334	1.78177	-0.03848	1.78421	-0.00882
4.4812	1.75308	1.78152	-0.03885	1.78389	-0.00872
4.4875	1.75281	1.78132	-0.03916	1.7837	-0.00875
4.4937	1.75255	1.78107	-0.03972	1.78344	-0.00878
4.5	1.75216	1.781	-0.04005	1.78319	-0.00883
4.5062	1.75216	1.78069	-0.04044	1.78291	-0.00888
4.5125	1.75189	1.78054	-0.04084	1.78258	-0.00894
4.5187	1.75202	1.78026	-0.04118	1.78234	-0.00907
4.525	1.75202	1.78002	-0.04152	1.78206	-0.00914
4.5312	1.75216	1.77961	-0.04199	1.78175	-0.00934
4.5375	1.75202	1.77956	-0.04222	1.78146	-0.00944
4.5437	1.75242	1.77908	-0.04251	1.78113	-0.00959
4.55	1.75255	1.77877	-0.04288	1.78081	-0.00969
4.5562	1.75281	1.77848	-0.0432	1.78053	-0.00994
4.5625	1.75308	1.77826	-0.04347	1.78025	-0.01008
4.5687	1.75347	1.77773	-0.04386	1.77988	-0.01027
4.575	1.7536	1.77752	-0.04415	1.77957	-0.0105
4.5812	1.75413	1.777	-0.0445	1.7793	-0.01065
4.5875	1.75453	1.77648	-0.04485	1.77896	-0.01094
4.5937	1.75479	1.77601	-0.04527	1.77869	-0.01124
4.6	1.75505	1.77567	-0.04558	1.77841	-0.01149
4.6062	1.75545	1.77503	-0.04589	1.7781	-0.0118
4.6125	1.75558	1.7746	-0.0462	1.77787	-0.01206
4.6187	1.75597	1.774	-0.04645	1.77762	-0.01237
4.625	1.75611	1.77345	-0.04663	1.77738	-0.01257
4.6312	1.75637	1.77267	-0.04693	1.77725	-0.01301
4.6375	1.75624	1.77233	-0.04707	1.77708	-0.01322
4.6437	1.7565	1.77162	-0.04713	1.77693	-0.01349
4.65	1.7565	1.77107	-0.0472	1.77679	-0.0137
4.6562	1.7565	1.77035	-0.0474	1.77671	-0.01403
4.6625	1.75624	1.76988	-0.04743	1.77662	-0.01426
4.6687	1.75611	1.76911	-0.04757	1.77658	-0.01455
4.675	1.75584	1.76855	-0.0476	1.7766	-0.01478
4.6812	1.75571	1.76777	-0.04762	1.77655	-0.01507
4.6875	1.75545	1.76705	-0.04764	1.77663	-0.01536
4.6937	1.75505	1.76635	-0.04772	1.77666	-0.01564
4.7	1.75453	1.76575	-0.04775	1.77674	-0.01587
4.7062	1.75426	1.76492	-0.0477	1.77688	-0.01627
4.7125	1.75374	1.76433	-0.04765	1.77704	-0.01655
4.7187	1.75347	1.76354	-0.04752	1.77719	-0.01681
4.725	1.75321	1.76293	-0.04733	1.77748	-0.017
4.7312	1.75281	1.76209	-0.04724	1.77765	-0.01742
4.7375	1.75229	1.76174	-0.04691	1.77797	-0.01761
4.7437	1.75216	1.76094	-0.04656	1.77827	-0.01777
4.75	1.75189	1.76034	-0.04628	1.77859	-0.018
4.7562	1.75163	1.75976	-0.04599	1.77897	-0.01828
4.7625	1.75137	1.75934	-0.04558	1.77936	-0.01838
4.7687	1.75123	1.75872	-0.04529	1.77967	-0.01858
4.775	1.7511	1.75829	-0.04499	1.78013	-0.01873
4.7812	1.7511	1.75773	-0.0445	1.78046	-0.0188
4.7875	1.7511	1.75723	-0.04418	1.78093	-0.01904
4.7937	1.7511	1.7567	-0.04385	1.78134	-0.01922
4.8	1.7511	1.7564	-0.04347	1.78177	-0.01933
4.8062	1.75137	1.75585	-0.04313	1.78219	-0.01949
4.8125	1.75137	1.7556	-0.04266	1.7827	-0.01958
4.8187	1.75176	1.75515	-0.04224	1.78315	-0.01971
4.825	1.75202	1.75481	-0.04174	1.78361	-0.01977
4.8312	1.75229	1.7544	-0.04135	1.78408	-0.01994
4.8375	1.75242	1.75438	-0.04078	1.78458	-0.01993
4.8437	1.75281	1.75397	-0.0402	1.78506	-0.01989
4.85	1.75308	1.75377	-0.03967	1.78556	-0.01986
4.8562	1.75347	1.75353	-0.03927	1.78594	-0.01989
4.8625	1.7536	1.75351	-0.03868	1.78645	-0.01979
4.8687	1.754	1.75328	-0.03827	1.78688	-0.01975
4.875	1.75413	1.75322	-0.03781	1.78727	-0.01966
4.8812	1.75439	1.75306	-0.03734	1.78765	-0.01956
4.8875	1.75466	1.7529	-0.03687	1.78803	-0.01945
4.8937	1.75479	1.75272	-0.03658	1.78836	-0.01948
4.9	1.75492	1.75274	-0.03617	1.78869	-0.01932
4.9062	1.75505	1.75249	-0.03582	1.789	-0.01928
4.9125	1.75505	1.75246	-0.03548	1.78921	-0.01931
4.9187	1.75532	1.75223	-0.03511	1.78948	-0.01921
4.925	1.75532	1.75218	-0.03476	1.78969	-0.0191
4.9312	1.75545	1.75192	-0.03445	1.7899	-0.01912
4.9375	1.75518	1.75209	-0.03397	1.79013	-0.01902
4.9437	1.75545	1.75186	-0.03361	1.79026	-0.01892
4.95	1.75532	1.75179	-0.03326	1.79034	-0.01884
4.9562	1.75518	1.75167	-0.03297	1.79036	-0.01882
4.9625	1.75505	1.75169	-0.03257	1.79044	-0.01875
4.9687	1.75505	1.75153	-0.0323	1.79043	-0.01875
4.975	1.75492	1.75153	-0.03203	1.79031	-0.01869
4.9812	1.75492	1.75133	-0.0317	1.79023	-0.01858
4.9875	1.75492	1.75116	-0.03143	1.79015	-0.01866
4.9937	1.75479	1.75096	-0.0313	1.78994	-0.01875
5	1.75466	1.75097	-0.03099	1.78974	-0.01872
5.0062	1.75479	1.75068	-0.0308	1.78952	-0.01882
5.0125	1.75466	1.75062	-0.03056	1.7893	-0.01898
5.0187	1.75466	1.75034	-0.0303	1.78896	-0.01908
5.025	1.75466	1.75012	-0.03004	1.78869	-0.01911
5.0312	1.75479	1.74988	-0.02984	1.78835	-0.01938
5.0375	1.75466	1.74995	-0.02953	1.78803	-0.01936
5.0437	1.75492	1.7496	-0.02914	1.78762	-0.01944
5.05	1.75492	1.74945	-0.02888	1.78729	-0.0196
5.0562	1.75492	1.7493	-0.02856	1.78683	-0.0197
5.0625	1.75492	1.74924	-0.02825	1.78644	-0.01979
5.0687	1.75505	1.74898	-0.02799	1.78603	-0.01995
5.075	1.75505	1.74898	-0.02761	1.78564	-0.01998
5.0812	1.75518	1.74881	-0.02717	1.78518	-0.02006
5.0875	1.75532	1.74862	-0.0269	1.78479	-0.02014
5.0937	1.75532	1.74844	-0.02663	1.78435	-0.02034
5.1	1.75532	1.74846	-0.02619	1.78392	-0.02035
5.1062	1.75545	1.74819	-0.02597	1.78354	-0.02054
5.1125	1.75545	1.74821	-0.02557	1.78318	-0.02059
5.1187	1.75558	1.74798	-0.0252	1.78282	-0.02069
5.125	1.75558	1.74795	-0.02478	1.78248	-0.02071
5.1312	1.75558	1.7478	-0.02439	1.78222	-0.02089
5.1375	1.75545	1.74805	-0.02389	1.78192	-0.02078
5.1437	1.75558	1.7479	-0.0233	1.78167	-0.0207
5.15	1.75558	1.74803	-0.02277	1.7815	-0.02067
5.1562	1.75558	1.748	-0.02237	1.78134	-0.02064
5.1625	1.75545	1.74829	-0.02183	1.78119	-0.02047
5.1687	1.75545	1.7483	-0.02128	1.7811	-0.02035
5.175	1.75532	1.74851	-0.02079	1.78109	-0.02024
5.1812	1.75545	1.74865	-0.02017	1.78108	-0.01998
5.1875	1.75545	1.74879	-0.01967	1.78115	-0.01983
5.1937	1.75545	1.74897	-0.01921	1.78123	-0.01974
5.2	1.75532	1.74937	-0.01864	1.78131	-0.01952
5.2062	1.75545	1.7495	-0.01805	1.78152	-0.01935
5.2125	1.75532	1.74985	-0.01758	1.78175	-0.01917
5.2187	1.75558	1.75011	-0.01697	1.78197	-0.01898
5.225	1.75558	1.75047	-0.01634	1.78222	-0.01864
5.2312	1.75571	1.75076	-0.01583	1.7826	-0.01848
5.2375	1.75571	1.75139	-0.01514	1.783	-0.01813
5.2437	1.75597	1.75168	-0.01443	1.78339	-0.01771
5.25	1.75611	1.75218	-0.01384	1.78385	-0.01741
5.2562	1.75624	1.75265	-0.01325	1.78431	-0.01716
5.2625	1.75637	1.75328	-0.0126	1.78485	-0.01673
5.2687	1.75663	1.7537	-0.012	1.78538	-0.01641
5.275	1.75676	1.75436	-0.01134	1.78599	-0.01603
5.2812	1.75703	1.7549	-0.01067	1.78658	-0.01559
5.2875	1.75729	1.7554	-0.01	1.78718	-0.01526
5.2937	1.75742	1.75599	-0.00945	1.78785	-0.01499
5.3	1.75742	1.75678	-0.00873	1.78853	-0.01454
5.3062	1.75769	1.75719	-0.00811	1.78925	-0.0142
5.3125	1.75782	1.75784	-0.0075	1.79	-0.01392
5.3187	1.75808	1.7584	-0.00681	1.79067	-0.01363
5.325	1.75821	1.75907	-0.00606	1.79142	-0.01328
5.3312	1.75835	1.75958	-0.00547	1.79218	-0.01303
5.3375	1.75821	1.76045	-0.00465	1.7929	-0.01261
5.3437	1.75848	1.76103	-0.00382	1.79365	-0.01224
5.35	1.75848	1.76174	-0.00306	1.79442	-0.01193
5.3562	1.75848	1.76234	-0.00236	1.79519	-0.01168
5.3625	1.75835	1.76321	-0.00154	1.79597	-0.01131
5.3687	1.75835	1.76374	-0.00084	1.79661	-0.01106
5.375	1.75821	1.76454	-2e-05	1.79738	-0.01076
5.3812	1.75821	1.7651	0.0008	1.79809	-0.01038
5.3875	1.75808	1.76579	0.00163	1.7988	-0.01013
5.3937	1.75795	1.76637	0.00239	1.79958	-0.01001
5.4	1.75769	1.76722	0.00327	1.80018	-0.00977
5.4062	1.75755	1.76767	0.00403	1.80089	-0.00964
5.4125	1.75729	1.76841	0.00485	1.80156	-0.00946
5.4187	1.75729	1.76899	0.00574	1.80222	-0.00926
5.425	1.75716	1.76963	0.00664	1.80283	-0.00912
5.4312	1.75703	1.77014	0.00742	1.80344	-0.00903
5.4375	1.75676	1.77107	0.00844	1.80401	-0.00878
5.4437	1.75676	1.77165	0.0094	1.80449	-0.00851
5.45	1.75676	1.77235	0.01035	1.80505	-0.00838
5.4562	1.75663	1.77299	0.01125	1.80554	-0.00825
5.4625	1.7565	1.77382	0.01225	1.80598	-0.00807
5.4687	1.75663	1.77436	0.01313	1.80645	-0.00796
5.475	1.75663	1.7751	0.01406	1.80687	-0.00779
5.4812	1.7569	1.77567	0.01499	1.80721	-0.00756
5.4875	1.75703	1.7763	0.01586	1.80756	-0.00752
5.4937	1.75716	1.77687	0.01667	1.80791	-0.00742
5.5	1.75729	1.77769	0.01764	1.80825	-0.00728
5.5062	1.75755	1.7781	0.01844	1.80851	-0.00725
5.5125	1.75769	1.7788	0.01929	1.80885	-0.00711
5.5187	1.75808	1.77929	0.02008	1.80904	-0.00703
5.525	1.75848	1.77992	0.021	1.80925	-0.0069
5.5312	1.75887	1.78038	0.02168	1.80945	-0.00688
5.5375	1.759	1.78124	0.02258	1.80966	-0.00663
5.5437	1.75953	1.78168	0.02343	1.80977	-0.00638
5.55	1.75979	1.78235	0.02426	1.80989	-0.00621
5.5562	1.76006	1.78295	0.02504	1.80999	-0.0061
5.5625	1.76032	1.78366	0.02585	1.81009	-0.00584
5.5687	1.76072	1.78403	0.02647	1.81016	-0.00564
5.575	1.76085	1.78464	0.02714	1.81024	-0.00545
5.5812	1.76124	1.78507	0.02781	1.8103	-0.00521
5.5875	1.76151	1.78551	0.02841	1.81028	-0.00516
5.5937	1.76164	1.78594	0.02889	1.81034	-0.00499
5.6	1.76164	1.7865	0.02953	1.81038	-0.00477
5.6062	1.7619	1.78678	0.03	1.8104	-0.00468
5.6125	1.76177	1.78729	0.03052	1.81043	-0.00447
5.6187	1.7619	1.78757	0.03099	1.81051	-0.00431
5.625	1.7619	1.78792	0.03152	1.81054	-0.0041
5.6312	1.7619	1.78817	0.03187	1.81055	-0.00407
5.6375	1.76164	1.78881	0.03239	1.81053	-0.00375
5.6437	1.76177	1.78908	0.03298	1.81059	-0.00348
5.65	1.76164	1.78954	0.03344	1.81059	-0.00322
5.6562	1.76151	1.78987	0.03384	1.81065	-0.00297
5.6625	1.76124	1.79038	0.03434	1.81071	-0.00267
5.6687	1.76111	1.7906	0.03465	1.81074	-0.0025
5.675	1.76085	1.79105	0.03502	1.81078	-0.00227
5.6812	1.76072	1.79126	0.0354	1.81081	-0.00198
5.6875	1.76058	1.79155	0.03572	1.81096	-0.00181
5.6937	1.76032	1.79184	0.03603	1.81106	-0.00164
5.7	1.76006	1.79235	0.0364	1.81116	-0.00142
5.7062	1.76006	1.79246	0.03666	1.81124	-0.00131
5.7125	1.75979	1.79288	0.03691	1.8114	-0.00108
5.7187	1.75979	1.79315	0.03724	1.81149	-0.00084
5.725	1.75979	1.79349	0.03751	1.81159	-0.0006
5.7312	1.75979	1.79377	0.03773	1.81175	-0.00047
5.7375	1.75953	1.79448	0.03818	1.81188	-0.00017
5.7437	1.75979	1.79467	0.03853	1.81203	0.00022
5.75	1.75979	1.79515	0.03887	1.81214	0.00053
5.7562	1.75979	1.79563	0.0392	1.8123	0.00078
5.7625	1.75979	1.79614	0.03953	1.81241	0.00113
5.7687	1.76006	1.79646	0.03972	1.81255	0.00143
5.775	1.76006	1.79695	0.03998	1.81265	0.00172
5.7812	1.76045	1.79733	0.04023	1.81273	0.00202
5.7875	1.76058	1.79766	0.04043	1.81288	0.00226
5.7937	1.76072	1.79801	0.0405	1.81298	0.00244
5.8	1.76085	1.79854	0.04081	1.81302	0.0028
5.8062	1.76111	1.7988	0.04094	1.81311	0.00298
5.8125	1.76124	1.79924	0.04107	1.81321	0.00327
5.8187	1.76151	1.79951	0.0412	1.81325	0.00358
5.825	1.76177	1.79997	0.0414	1.81323	0.00389
5.8312	1.7619	1.80016	0.04142	1.81327	0.00409
5.8375	1.7619	1.80084	0.04167	1.81321	0.00452
5.8437	1.76216	1.80104	0.04186	1.81313	0.00502
5.85	1.76216	1.80146	0.04205	1.81299	0.00532
5.8562	1.7623	1.80186	0.04216	1.81297	0.00568
5.8625	1.76216	1.80238	0.04238	1.81282	0.00614
5.8687	1.7623	1.80248	0.04235	1.81253	0.00642
5.875	1.76216	1.80285	0.04236	1.81237	0.00675
5.8812	1.76216	1.80302	0.04244	1.81213	0.00714
5.8875	1.76216	1.80321	0.04239	1.81184	0.00734
5.8937	1.7619	1.8034	0.04228	1.81149	0.00754
5.9	1.76164	1.80373	0.04221	1.8112	0.00792
5.9062	1.76164	1.80371	0.0421	1.81078	0.00812
5.9125	1.76137	1.80397	0.04203	1.81037	0.00837
5.9187	1.76124	1.80412	0.04197	1.80995	0.00862
5.925	1.76111	1.80427	0.04191	1.80947	0.00888
5.9312	1.76085	1.80431	0.04168	1.809	0.00909
5.9375	1.76045	1.80475	0.04167	1.80849	0.00945
5.9437	1.76058	1.80483	0.04168	1.80793	0.00978
5.95	1.76032	1.8051	0.04161	1.80734	0.01008
5.9562	1.76019	1.80529	0.04148	1.80673	0.01038
5.9625	1.75993	1.80561	0.04152	1.80606	0.01067
5.9687	1.75993	1.80564	0.04131	1.80537	0.01095
5.975	1.75979	1.80589	0.04115	1.80469	0.01109
5.9812	1.75979	1.80603	0.041	1.80399	0.01137
5.9875	1.75979	1.80607	0.04073	1.80324	0.01146
5.9937	1.75979	1.8062	0.0404	1.80249	0.01162
6	1.75979	1.8066	0.04025	1.80176	0.01183
6.0062	1.75993	1.80662	0.03999	1.801	0.01186
6.0125	1.75993	1.80693	0.03979	1.8002	0.01208
6.0187	1.76019	1.8071	0.03961	1.79945	0.01225
6.025	1.76032	1.80736	0.03936	1.79865	0.01248
6.0312	1.76058	1.80748	0.03914	1.79779	0.01253
6.0375	1.76058	1.80811	0.03909	1.79708	0.01288
6.0437	1.76111	1.80823	0.03893	1.79634	0.01313
6.05	1.76124	1.80866	0.03883	1.79549	0.01337
6.0562	1.76151	1.80897	0.03867	1.79476	0.0136
6.0625	1.76164	1.8095	0.03863	1.79397	0.01395
6.0687	1.76203	1.80979	0.03853	1.79322	0.01418
6.075	1.76216	1.81015	0.0383	1.79248	0.0144
6.0812	1.76243	1.81052	0.03826	1.79167	0.01463
6.0875	1.76282	1.81081	0.03812	1.79092	0.01481
6.0937	1.76295	1.81113	0.03785	1.7902	0.01493
6.1	1.76295	1.81167	0.03784	1.78954	0.01529
6.1062	1.76322	1.81195	0.03771	1.7888	0.01548
6.1125	1.76322	1.81248	0.03764	1.78815	0.01572
6.1187	1.76348	1.81278	0.03766	1.78755	0.01599
6.125	1.76348	1.81328	0.03774	1.78689	0.01637
6.1312	1.76361	1.8136	0.03764	1.78631	0.01653
6.1375	1.76348	1.81436	0.03786	1.78574	0.01704
6.1437	1.76361	1.8147	0.03808	1.78514	0.01744
6.15	1.76361	1.81531	0.0383	1.78463	0.01784
6.1562	1.76348	1.8158	0.0384	1.78412	0.01824
6.1625	1.76335	1.81655	0.03874	1.7836	0.01869
6.1687	1.76335	1.81689	0.0389	1.78312	0.01903
6.175	1.76309	1.81746	0.03911	1.78266	0.01941
6.1812	1.76309	1.81796	0.03938	1.78231	0.01987
6.1875	1.76309	1.81838	0.03961	1.78184	0.02021
6.1937	1.76282	1.81894	0.03978	1.78145	0.02049
6.2	1.76256	1.8196	0.04013	1.78113	0.02095
6.2062	1.76256	1.82002	0.04042	1.78078	0.02123
6.2125	1.76243	1.82074	0.04084	1.78046	0.0217
6.2187	1.76243	1.82124	0.0412	1.78019	0.02218
6.225	1.76243	1.82184	0.04162	1.77986	0.02272
6.2312	1.76243	1.82231	0.04193	1.77959	0.02308
6.2375	1.76216	1.8232	0.04247	1.7794	0.02361
6.2437	1.76243	1.82363	0.04296	1.77918	0.0241
6.25	1.76243	1.8243	0.04345	1.77892	0.02464
6.2562	1.76243	1.82496	0.04393	1.77872	0.02506
6.2625	1.76243	1.82563	0.04447	1.77858	0.02565
6.2687	1.76269	1.82613	0.04487	1.77841	0.02607
6.275	1.76269	1.82679	0.04533	1.77833	0.02659
6.2812	1.76295	1.82732	0.04586	1.77816	0.02713
6.2875	1.76322	1.82775	0.0462	1.77806	0.02754
6.2937	1.76335	1.82832	0.04655	1.77798	0.02783
6.3	1.76348	1.82902	0.04707	1.77796	0.02831
6.3062	1.76374	1.82939	0.04747	1.77786	0.02873
6.3125	1.76388	1.83003	0.04793	1.77784	0.02926
6.3187	1.76414	1.83049	0.04839	1.7778	0.0298
6.325	1.7644	1.831	0.04891	1.77777	0.03027
6.3312	1.76467	1.8313	0.04919	1.77774	0.03064
6.3375	1.76467	1.83203	0.04969	1.77778	0.03129
6.3437	1.76506	1.83234	0.05021	1.77773	0.03178
6.35	1.76519	1.83283	0.05066	1.7777	0.03232
6.3562	1.76532	1.83325	0.05111	1.77773	0.03273
6.3625	1.76532	1.83381	0.0516	1.77782	0.03326
6.3687	1.76546	1.83402	0.05198	1.77789	0.03373
6.375	1.76546	1.83442	0.0524	1.77798	0.03419
6.3812	1.76559	1.83472	0.05283	1.77805	0.03472
6.3875	1.76559	1.83495	0.05332	1.77819	0.03507
6.3937	1.76559	1.83522	0.05363	1.77828	0.03535
6.4	1.76546	1.83563	0.05412	1.77837	0.03588
6.4062	1.76546	1.83581	0.05449	1.77851	0.03629
6.4125	1.76519	1.83625	0.05509	1.7786	0.03675
6.4187	1.76519	1.83646	0.05558	1.77873	0.03728
6.425	1.76506	1.83676	0.05619	1.77881	0.03781
6.4312	1.76506	1.83686	0.05655	1.77894	0.03816
6.4375	1.76467	1.83739	0.05721	1.77916	0.03879
6.4437	1.7648	1.83749	0.05781	1.77928	0.03933
6.45	1.76453	1.83784	0.05841	1.77941	0.03985
6.4562	1.7644	1.83808	0.05895	1.77949	0.04025
6.4625	1.76427	1.8385	0.05966	1.77968	0.04076
6.4687	1.76427	1.83863	0.06026	1.7798	0.04122
6.475	1.76401	1.83899	0.0609	1.78	0.04173
6.4812	1.76401	1.83914	0.06155	1.78018	0.04219
6.4875	1.76401	1.83928	0.06214	1.7803	0.04265
6.4937	1.76401	1.83954	0.06273	1.78055	0.04304
6.5	1.76388	1.8399	0.06351	1.78069	0.0435
6.5062	1.76401	1.84003	0.06417	1.78087	0.04396
6.5125	1.76388	1.84054	0.065	1.78107	0.04453
6.5187	1.76414	1.84074	0.06583	1.78118	0.04517
6.525	1.76427	1.84099	0.0666	1.78135	0.0458
6.5312	1.7644	1.84111	0.06718	1.78146	0.04619
6.5375	1.7644	1.84165	0.06806	1.78171	0.04687
6.5437	1.7648	1.84165	0.06883	1.78179	0.04745
6.55	1.76493	1.84202	0.06959	1.78196	0.04801
6.5562	1.76506	1.84215	0.0703	1.78213	0.04859
6.5625	1.76519	1.84254	0.07117	1.78236	0.0492
6.5687	1.76546	1.84259	0.0718	1.78257	0.04965
6.575	1.76559	1.84292	0.07261	1.78279	0.05026
6.5812	1.76598	1.84295	0.07337	1.78306	0.05082
6.5875	1.76625	1.84307	0.074	1.78327	0.05132
6.5937	1.76638	1.84321	0.07464	1.7835	0.05182
6.6	1.76651	1.84355	0.07539	1.78372	0.05238
6.6062	1.76677	1.84356	0.0761	1.78399	0.05288
6.6125	1.76677	1.84388	0.07691	1.78421	0.05355
6.6187	1.76704	1.84396	0.07759	1.78454	0.05423
6.625	1.76717	1.84415	0.07834	1.78479	0.05489
6.6312	1.76743	1.84407	0.07884	1.7851	0.05538
6.6375	1.7673	1.84442	0.07957	1.78537	0.0561
6.6437	1.76756	1.84437	0.08012	1.78573	0.05676
6.65	1.76756	1.84449	0.08073	1.78598	0.05724
6.6562	1.7677	1.8445	0.08122	1.78629	0.05778
6.6625	1.76756	1.84479	0.08189	1.78666	0.05843
6.6687	1.7677	1.84467	0.08231	1.78709	0.0589
6.675	1.76756	1.84489	0.08284	1.78745	0.05949
6.6812	1.7677	1.84488	0.08332	1.78781	0.06008
6.6875	1.7677	1.84487	0.08374	1.78823	0.06062
6.6937	1.7677	1.84491	0.08403	1.78866	0.06096
6.7	1.76756	1.84521	0.08451	1.78903	0.06155
6.7062	1.76756	1.84522	0.08486	1.78939	0.06202
6.7125	1.76743	1.84551	0.08533	1.78982	0.06267
6.7187	1.76756	1.84557	0.08586	1.79017	0.06331
6.725	1.76756	1.84575	0.08624	1.79063	0.06401
6.7312	1.76756	1.84566	0.08645	1.79103	0.06447
6.7375	1.76743	1.84604	0.08689	1.79138	0.06515
6.7437	1.7677	1.84595	0.08721	1.79169	0.06572
6.75	1.7677	1.84611	0.08746	1.79203	0.06629
6.7562	1.7677	1.84627	0.08778	1.79243	0.0668
6.7625	1.7677	1.84645	0.08802	1.79276	0.06742
6.7687	1.76783	1.84646	0.08826	1.79308	0.06786
6.775	1.76783	1.84662	0.08849	1.79341	0.06847
6.7812	1.76796	1.8467	0.08884	1.79366	0.06909
6.7875	1.76809	1.84669	0.08902	1.79386	0.06952
6.7937	1.76822	1.8467	0.08906	1.79412	0.07002
6.8	1.76809	1.84695	0.08935	1.79434	0.07057
6.8062	1.76835	1.84692	0.08958	1.79453	0.07112
6.8125	1.76835	1.84714	0.08985	1.7946	0.07179
6.8187	1.76849	1.84714	0.09017	1.79478	0.07251
6.825	1.76862	1.84723	0.09049	1.79489	0.07322
6.8312	1.76875	1.84705	0.09056	1.79493	0.07369
6.8375	1.76862	1.84722	0.09086	1.79493	0.07438
6.8437	1.76888	1.84696	0.0911	1.79495	0.07509
6.85	1.76888	1.84695	0.09134	1.79493	0.07566
6.8562	1.76888	1.8468	0.09145	1.79484	0.07617
6.8625	1.76875	1.8468	0.09173	1.79475	0.07679
6.8687	1.76888	1.8465	0.09183	1.79459	0.07729
6.875	1.76875	1.84641	0.09204	1.7945	0.0779
6.8812	1.76875	1.84612	0.09218	1.79433	0.07845
6.8875	1.76875	1.84578	0.09233	1.7941	0.079
6.8937	1.76862	1.84551	0.09235	1.79388	0.07942
6.9	1.76835	1.84533	0.09249	1.7936	0.07996
6.9062	1.76835	1.84502	0.09263	1.7933	0.0805
6.9125	1.76822	1.84485	0.09288	1.79302	0.08109
6.9187	1.76822	1.84448	0.093	1.79264	0.08167
6.925	1.76809	1.84419	0.09316	1.79233	0.0823
6.9312	1.76809	1.84369	0.09315	1.79194	0.08269
6.9375	1.76783	1.84355	0.09324	1.79157	0.0833
6.9437	1.76796	1.84299	0.09334	1.79116	0.0838
6.95	1.76783	1.84256	0.09324	1.79071	0.08423
6.9562	1.76783	1.84209	0.09314	1.79032	0.08465
6.9625	1.7677	1.84186	0.09316	1.78987	0.08514
6.9687	1.76783	1.84124	0.09293	1.7894	0.08544
6.975	1.76783	1.8409	0.09282	1.78889	0.08591
6.9812	1.76796	1.84044	0.09264	1.78836	0.08632
6.9875	1.76822	1.83992	0.0924	1.78789	0.08668
6.9937	1.76835	1.83949	0.0921	1.78743	0.08697
7	1.76835	1.83916	0.09186	1.78691	0.08731
7.0062	1.76875	1.83864	0.09156	1.78637	0.08766
7.0125	1.76888	1.8384	0.0913	1.78585	0.08811
7.0187	1.76928	1.83796	0.09104	1.78542	0.08857
7.025	1.76954	1.83756	0.09065	1.78493	0.08901
7.0312	1.76993	1.83701	0.09014	1.78443	0.08928
7.0375	1.77007	1.83684	0.08973	1.78394	0.08977
7.0437	1.77072	1.83614	0.08921	1.78341	0.09015
7.05	1.77099	1.83581	0.08868	1.78297	0.09052
7.0562	1.77138	1.83525	0.08803	1.78252	0.09084
7.0625	1.77165	1.83499	0.08744	1.78208	0.09114
7.0687	1.77217	1.83439	0.08667	1.78162	0.09146
7.075	1.7723	1.83406	0.08601	1.78118	0.09182
7.0812	1.77283	1.8336	0.08542	1.78072	0.09219
7.0875	1.77309	1.83311	0.08464	1.78032	0.09249
7.0937	1.77336	1.83265	0.08381	1.77999	0.09273
7.1	1.77349	1.83234	0.08302	1.77953	0.09309
7.1062	1.77388	1.83185	0.08225	1.77925	0.09339
7.1125	1.77388	1.83157	0.08158	1.77885	0.09387
7.1187	1.77415	1.83109	0.08092	1.77855	0.09434
7.125	1.77428	1.83065	0.08011	1.7783	0.09474
7.1312	1.77428	1.83006	0.07919	1.77805	0.09502
7.1375	1.77415	1.82983	0.0785	1.77781	0.09553
7.1437	1.77428	1.82913	0.0777	1.7776	0.09593
7.15	1.77428	1.82874	0.07689	1.7774	0.09626
7.1562	1.77415	1.82813	0.07602	1.77726	0.09647
7.1625	1.77388	1.82774	0.07522	1.77713	0.09686
7.1687	1.77388	1.82706	0.07435	1.77698	0.09713
7.175	1.77349	1.82672	0.07367	1.77692	0.09745
7.1812	1.77349	1.82618	0.07298	1.77683	0.09784
7.1875	1.77323	1.82559	0.07224	1.77681	0.0981
7.1937	1.77296	1.82496	0.07144	1.77679	0.0983
7.2	1.7727	1.8246	0.07081	1.77677	0.09861
7.2062	1.77257	1.82393	0.07013	1.77673	0.09888
7.2125	1.77217	1.82357	0.06968	1.77683	0.09931
7.2187	1.77204	1.82295	0.06916	1.77685	0.09968
7.225	1.77191	1.82243	0.06877	1.77704	0.09998
7.2312	1.77178	1.8217	0.06813	1.77717	0.10017
7.2375	1.77138	1.82131	0.06778	1.77737	0.10058
7.2437	1.77151	1.82052	0.06732	1.77754	0.10082
7.25	1.77138	1.81991	0.06692	1.77774	0.10106
7.2562	1.77125	1.81918	0.06652	1.77799	0.10118
7.2625	1.77112	1.81863	0.06619	1.77818	0.10135
7.2687	1.77125	1.81786	0.06587	1.77843	0.10148
7.275	1.77112	1.81736	0.06565	1.7787	0.10172
7.2812	1.77125	1.81667	0.06551	1.77901	0.10197
7.2875	1.77138	1.81599	0.06537	1.77926	0.10215
7.2937	1.77138	1.81531	0.06517	1.77953	0.10215
7.3	1.77138	1.81474	0.06509	1.77992	0.10239
7.3062	1.77165	1.81398	0.06507	1.78017	0.10252
7.3125	1.77178	1.8135	0.06511	1.78055	0.10276
7.3187	1.77204	1.81277	0.06522	1.78086	0.10301
7.325	1.77217	1.81208	0.06532	1.78129	0.10318
7.3312	1.77244	1.81123	0.0653	1.78165	0.10325
7.3375	1.77244	1.81076	0.06552	1.7821	0.10355
7.3437	1.77283	1.80989	0.06569	1.78245	0.10367
7.35	1.77296	1.80917	0.0658	1.78289	0.1038
7.3562	1.77309	1.80836	0.06586	1.78327	0.10381
7.3625	1.77323	1.80773	0.06604	1.78373	0.10395
7.3687	1.77349	1.80691	0.06612	1.78412	0.10397
7.375	1.77349	1.80637	0.06638	1.78454	0.10412
7.3812	1.77375	1.8056	0.06665	1.78487	0.10427
7.3875	1.77388	1.80491	0.06686	1.78528	0.10437
7.3937	1.77388	1.8042	0.06695	1.7857	0.10434
7.4	1.77388	1.80365	0.06723	1.78606	0.1045
7.4062	1.77402	1.80296	0.06739	1.78636	0.10455
7.4125	1.77402	1.80242	0.06768	1.78674	0.10471
7.4187	1.77415	1.80178	0.06797	1.78716	0.10482
7.425	1.77415	1.8012	0.06832	1.78753	0.10506
7.4312	1.77428	1.80043	0.06844	1.7879	0.10506
7.4375	1.77402	1.8001	0.06885	1.78822	0.1053
7.4437	1.77428	1.79934	0.0691	1.78859	0.10537
7.45	1.77428	1.79879	0.06936	1.78899	0.10544
7.4562	1.77428	1.79812	0.06938	1.78926	0.10547
7.4625	1.77415	1.79775	0.06965	1.78957	0.10549
7.4687	1.77428	1.79714	0.06982	1.78993	0.10548
7.475	1.77428	1.79689	0.07011	1.79019	0.10565
7.4812	1.77441	1.79646	0.07041	1.79045	0.10571
7.4875	1.77454	1.79596	0.07053	1.79071	0.10576
7.4937	1.77454	1.7956	0.07065	1.79092	0.10577
7.5	1.77454	1.79536	0.07076	1.79115	0.10577
7.5062	1.77467	1.79496	0.0709	1.79137	0.10579
7.5125	1.77467	1.79479	0.07108	1.7916	0.10592
7.5187	1.77494	1.79451	0.07134	1.79183	0.10601
7.525	1.77507	1.79425	0.07153	1.79206	0.10616
7.5312	1.7752	1.79389	0.07168	1.79223	0.10613
7.5375	1.7752	1.79392	0.072	1.79248	0.10635
7.5437	1.7756	1.79351	0.07215	1.79272	0.10646
7.55	1.77573	1.79336	0.07236	1.79297	0.10657
7.5562	1.77586	1.79308	0.07233	1.79324	0.1065
7.5625	1.77586	1.79305	0.0725	1.79339	0.10657
7.5687	1.77612	1.79276	0.07249	1.79361	0.10652
7.575	1.77626	1.79288	0.07266	1.79385	0.10659
7.5812	1.77652	1.79276	0.07277	1.79408	0.10674
7.5875	1.77665	1.79265	0.07282	1.79431	0.10676
7.5937	1.77678	1.79268	0.07275	1.79455	0.10671
7.6	1.77678	1.79275	0.07273	1.79473	0.10673
7.6062	1.77691	1.7926	0.07259	1.79496	0.10663
7.6125	1.77691	1.79272	0.07263	1.79514	0.10677
7.6187	1.77718	1.79266	0.07261	1.79538	0.10679
7.625	1.77718	1.79267	0.07265	1.79574	0.10694
7.6312	1.77731	1.79258	0.07252	1.79597	0.10691
7.6375	1.77705	1.79286	0.07261	1.79634	0.10717
7.6437	1.77731	1.79269	0.07259	1.79656	0.10721
7.65	1.77731	1.79271	0.07245	1.79693	0.1073
7.6562	1.77731	1.79258	0.07219	1.79717	0.10727
7.6625	1.77718	1.79276	0.07198	1.79749	0.10731
7.6687	1.77718	1.7926	0.07173	1.7978	0.10723
7.675	1.77705	1.79284	0.07153	1.79807	0.1072
7.6812	1.77718	1.79289	0.07139	1.79833	0.1073
7.6875	1.77718	1.79289	0.07106	1.7987	0.10727
7.6937	1.77705	1.79289	0.07067	1.79896	0.10718
7.7	1.77691	1.79305	0.07032	1.79921	0.10708
7.7062	1.77691	1.79296	0.06986	1.79952	0.10692
7.7125	1.77678	1.7931	0.06951	1.79984	0.10687
7.7187	1.77691	1.79306	0.06916	1.80014	0.10684
7.725	1.77691	1.79313	0.06888	1.80038	0.10692
7.7312	1.77691	1.79298	0.06855	1.80074	0.10684
7.7375	1.77678	1.79332	0.06844	1.80106	0.10692
7.7437	1.77705	1.79309	0.06816	1.80141	0.10701
7.75	1.77691	1.79309	0.06788	1.80171	0.10698
7.7562	1.77691	1.79301	0.06748	1.80201	0.10682
7.7625	1.77691	1.79303	0.0672	1.80239	0.10679
7.7687	1.77705	1.79297	0.06687	1.80264	0.10659
7.775	1.77691	1.79306	0.06666	1.80297	0.10655
7.7812	1.77705	1.79302	0.06645	1.80328	0.10653
7.7875	1.77718	1.79298	0.06617	1.80359	0.10638
7.7937	1.77705	1.79294	0.06583	1.80391	0.10622
7.8	1.77705	1.79299	0.06554	1.80435	0.10599
7.8062	1.77705	1.7928	0.06526	1.80465	0.10576
7.8125	1.77691	1.79286	0.06504	1.80503	0.1056
7.8187	1.77705	1.79271	0.06501	1.80539	0.10551
7.825	1.77691	1.79268	0.06504	1.80582	0.10554
7.8312	1.77691	1.79251	0.06503	1.80618	0.1054
7.8375	1.77665	1.79265	0.06525	1.80675	0.10549
7.8437	1.77665	1.79238	0.06549	1.80722	0.1056
7.85	1.77652	1.79236	0.0656	1.80766	0.10551
7.8562	1.77626	1.79219	0.06571	1.80821	0.10538
7.8625	1.77599	1.7922	0.06596	1.80872	0.1053
7.8687	1.77586	1.79198	0.06615	1.80922	0.10517
7.875	1.7756	1.79212	0.06646	1.80974	0.10509
7.8812	1.77547	1.79199	0.06683	1.81031	0.10508
7.8875	1.7752	1.79189	0.06715	1.81082	0.10501
7.8937	1.77494	1.79189	0.06752	1.81145	0.10487
7.9	1.77454	1.79188	0.06783	1.81196	0.10472
7.9062	1.77441	1.79171	0.06814	1.81252	0.10452
7.9125	1.77402	1.79176	0.06864	1.81316	0.10438
7.9187	1.77388	1.7917	0.06928	1.81379	0.10437
7.925	1.77375	1.79171	0.07005	1.81442	0.10449
7.9312	1.77349	1.79147	0.07065	1.81511	0.10451
7.9375	1.77309	1.79176	0.07167	1.81576	0.10476
7.9437	1.77323	1.79161	0.07259	1.81638	0.10502
7.95	1.77309	1.79166	0.0735	1.81702	0.10516
7.9562	1.77296	1.79161	0.07437	1.81766	0.10518
7.9625	1.77283	1.7917	0.07523	1.81826	0.10532
7.9687	1.77296	1.79163	0.07617	1.81885	0.10547
7.975	1.77283	1.79184	0.07716	1.8194	0.10561
7.9812	1.77296	1.79182	0.07823	1.81993	0.10589
7.9875	1.77323	1.79192	0.07936	1.8204	0.1061
7.9937	1.77323	1.79193	0.08031	1.82094	0.10619
8	1.77336	1.79211	0.08138	1.82142	0.1064
8.0062	1.77362	1.79205	0.08239	1.82194	0.10655
8.0125	1.77375	1.79224	0.08353	1.82236	0.10682
8.0187	1.77415	1.79228	0.08482	1.82284	0.10724
8.025	1.77454	1.79242	0.08636	1.82326	0.10779
8.0312	1.77494	1.7924	0.08773	1.82374	0.10829
8.0375	1.77494	1.79281	0.08947	1.82418	0.1091
8.0437	1.7756	1.79275	0.09116	1.82453	0.10979
8.05	1.77586	1.79291	0.09286	1.8249	0.11054
8.0562	1.77612	1.79297	0.09444	1.82533	0.11124
8.0625	1.77639	1.79322	0.09615	1.82566	0.11207
8.0687	1.77678	1.79319	0.09774	1.82591	0.11284
8.075	1.77691	1.79352	0.09952	1.82624	0.11366
8.0812	1.77731	1.79365	0.10136	1.82649	0.11462
8.0875	1.77757	1.79376	0.10315	1.82682	0.11552
8.0937	1.7777	1.79388	0.10488	1.82708	0.11642
8.1	1.77784	1.79421	0.10686	1.82735	0.11744
8.1062	1.77797	1.79421	0.10866	1.82761	0.11834
8.1125	1.77797	1.79444	0.11065	1.82794	0.1195
8.1187	1.7781	1.79457	0.11277	1.82814	0.12067
8.125	1.7781	1.79478	0.1151	1.82848	0.12217
8.1312	1.7781	1.7949	0.11745	1.82881	0.12362
8.1375	1.77784	1.7954	0.12009	1.82904	0.12531
8.1437	1.77797	1.79538	0.12264	1.82937	0.12701
8.15	1.7777	1.79568	0.12524	1.82965	0.12878
8.1562	1.77757	1.79582	0.12772	1.83	0.13043
8.1625	1.77731	1.79618	0.13039	1.83024	0.13226
8.1687	1.77718	1.79639	0.133	1.83052	0.13398
8.175	1.77678	1.79677	0.13561	1.8307	0.13582
8.1812	1.77665	1.797	0.13847	1.83099	0.13778
8.1875	1.77652	1.79727	0.14115	1.83122	0.13964
8.1937	1.77612	1.79749	0.14384	1.83152	0.14155
8.2	1.77586	1.79792	0.14664	1.83177	0.14359
8.2062	1.77573	1.79812	0.14938	1.83206	0.14551
8.2125	1.77547	1.79851	0.15232	1.8323	0.14768
8.2187	1.77533	1.79873	0.15533	1.83254	0.15
8.225	1.7752	1.79913	0.15861	1.83285	0.15251
8.2312	1.77507	1.79939	0.16183	1.83303	0.15498
8.2375	1.77481	1.80004	0.16536	1.8333	0.15776
8.2437	1.77494	1.80028	0.16878	1.83353	0.16048
8.25	1.77494	1.80072	0.1722	1.83379	0.16327
8.2562	1.77494	1.80105	0.17556	1.83405	0.16594
8.2625	1.77494	1.80156	0.17891	1.83425	0.16879
8.2687	1.77507	1.80184	0.18221	1.8345	0.17146
8.275	1.77507	1.80235	0.18549	1.8347	0.17432
8.2812	1.77533	1.80268	0.18885	1.83484	0.17724
8.2875	1.7756	1.8031	0.19215	1.83509	0.18011
8.2937	1.77573	1.80346	0.19539	1.8353	0.18291
8.3	1.77586	1.80399	0.19868	1.8355	0.1859
8.3062	1.77612	1.80425	0.20179	1.83576	0.18878
8.3125	1.77626	1.80479	0.20509	1.83603	0.19184
8.3187	1.77652	1.80514	0.20841	1.83623	0.19498
8.325	1.77678	1.80559	0.21199	1.8365	0.19832
8.3312	1.77705	1.80593	0.21546	1.83676	0.20156
8.3375	1.77705	1.80664	0.2191	1.83711	0.20521
8.3437	1.77744	1.80689	0.22269	1.83744	0.20876
8.35	1.77757	1.80741	0.22622	1.83778	0.2123
8.3562	1.7777	1.80783	0.22957	1.83806	0.21566
8.3625	1.77784	1.80843	0.23291	1.8384	0.21919
8.3687	1.77797	1.80874	0.23606	1.8388	0.22249
8.375	1.77797	1.80934	0.23927	1.83915	0.22589
8.3812	1.7781	1.80976	0.24248	1.83961	0.22937
8.3875	1.7781	1.81015	0.24557	1.84001	0.23273
8.3937	1.7781	1.81063	0.24848	1.84049	0.23602
8.4	1.77797	1.81127	0.2515	1.8409	0.23936
8.4062	1.77797	1.81158	0.25434	1.84143	0.2426
8.4125	1.7777	1.81223	0.25731	1.84197	0.24595
8.4187	1.7777	1.81267	0.26035	1.84256	0.24938
8.425	1.77757	1.81324	0.26352	1.8431	0.253
8.4312	1.77744	1.81366	0.26665	1.84364	0.25645
8.4375	1.77705	1.81454	0.26995	1.84426	0.2602
8.4437	1.77718	1.81495	0.2732	1.84473	0.26383
8.45	1.77691	1.81555	0.27626	1.8454	0.2674
8.4562	1.77678	1.81616	0.27931	1.84594	0.27084
8.4625	1.77652	1.81688	0.2823	1.84656	0.27433
8.4687	1.77652	1.81737	0.28503	1.84716	0.27751
8.475	1.77626	1.81809	0.28781	1.84771	0.28073
8.4812	1.77626	1.81874	0.2906	1.84825	0.28397
8.4875	1.77612	1.8193	0.29327	1.8488	0.28708
8.4937	1.77612	1.81992	0.29587	1.84941	0.29006
8.5	1.77586	1.82064	0.29859	1.84991	0.29316
8.5062	1.77599	1.8212	0.30105	1.85045	0.29608
8.5125	1.77599	1.82203	0.30377	1.85107	0.29912
8.5187	1.77612	1.82257	0.30656	1.85155	0.30223
8.525	1.77612	1.82329	0.30954	1.85203	0.30547
8.5312	1.77626	1.8238	0.31235	1.85252	0.30859
8.5375	1.77626	1.82474	0.31551	1.85296	0.31196
8.5437	1.77652	1.82528	0.31857	1.85344	0.3152
8.55	1.77665	1.82598	0.32155	1.85381	0.31831
8.5562	1.77691	1.82659	0.32434	1.85417	0.32136
8.5625	1.77691	1.82738	0.32723	1.85454	0.32445
8.5687	1.77731	1.8279	0.32982	1.85483	0.32723
8.575	1.77731	1.82862	0.33246	1.85519	0.32993
8.5812	1.7777	1.82915	0.33516	1.85542	0.33269
8.5875	1.77784	1.8297	0.33773	1.85565	0.3354
8.5937	1.7781	1.8302	0.34025	1.85595	0.33797
8.6	1.7781	1.83095	0.34287	1.85619	0.34066
8.6062	1.77836	1.8313	0.34531	1.85635	0.34311
8.6125	1.77836	1.83203	0.34805	1.85653	0.34579
8.6187	1.77863	1.83247	0.35081	1.85676	0.34849
8.625	1.77876	1.83296	0.3537	1.85686	0.35137
8.6312	1.77889	1.83335	0.35659	1.8569	0.35408
8.6375	1.77876	1.83411	0.35979	1.85702	0.35708
8.6437	1.77902	1.83444	0.36286	1.85705	0.35996
8.65	1.77902	1.83496	0.36587	1.85703	0.36277
8.6562	1.77902	1.83536	0.36874	1.85706	0.36545
8.6625	1.77902	1.83596	0.3716	1.85705	0.36811
8.6687	1.77902	1.83626	0.37427	1.85695	0.37058
8.675	1.77889	1.83678	0.37685	1.85686	0.37298
8.6812	1.77902	1.8371	0.37951	1.8567	0.37544
8.6875	1.77902	1.83738	0.3821	1.8566	0.37777
8.6937	1.77889	1.83779	0.3847	1.85645	0.38004
8.7	1.77863	1.83822	0.38734	1.85629	0.38242
8.7062	1.77876	1.83848	0.38987	1.85607	0.38462
8.7125	1.77849	1.83907	0.39263	1.85585	0.387
8.7187	1.77863	1.83931	0.39541	1.85562	0.38945
8.725	1.77849	1.8397	0.39844	1.85527	0.39209
8.7312	1.77849	1.8399	0.40129	1.85504	0.39461
8.7375	1.77823	1.84056	0.40456	1.85464	0.39743
8.7437	1.77849	1.84078	0.40766	1.85427	0.40013
8.75	1.77836	1.84115	0.41069	1.85392	0.40277
8.7562	1.77836	1.84153	0.41371	1.8535	0.40527
8.7625	1.77836	1.842	0.41659	1.85315	0.40776
8.7687	1.77849	1.84217	0.41921	1.85265	0.40999
8.775	1.77836	1.84262	0.42189	1.85223	0.41228
8.7812	1.77863	1.84289	0.42457	1.85173	0.41456
8.7875	1.77876	1.84316	0.42731	1.8513	0.41679
8.7937	1.77876	1.84347	0.42987	1.85081	0.41896
8.8	1.77876	1.84392	0.43268	1.85026	0.4213
8.8062	1.77902	1.84414	0.43523	1.84983	0.4234
8.8125	1.77902	1.84464	0.4381	1.84934	0.42576
8.8187	1.77915	1.84489	0.4411	1.84878	0.4283
8.825	1.77928	1.8452	0.44417	1.84827	0.4309
8.8312	1.77955	1.84543	0.44718	1.84777	0.43347
8.8375	1.77942	1.84597	0.4505	1.84728	0.43632
8.8437	1.77968	1.84615	0.45377	1.8467	0.43907
8.85	1.77981	1.84651	0.45696	1.84613	0.44174
8.8562	1.77994	1.84676	0.4601	1.84563	0.44442
8.8625	1.77981	1.84722	0.46314	1.84513	0.44694
8.8687	1.78007	1.84734	0.46595	1.84461	0.44929
8.875	1.78007	1.84766	0.4688	1.84416	0.45168
8.8812	1.78021	1.84792	0.47172	1.84357	0.45407
8.8875	1.78021	1.84808	0.47458	1.84305	0.45648
8.8937	1.78021	1.84833	0.47739	1.84261	0.45882
8.9	1.78021	1.84872	0.48043	1.84216	0.46128
8.9062	1.78021	1.84884	0.48324	1.8417	0.46356
8.9125	1.78021	1.84916	0.48635	1.84125	0.46615
8.9187	1.78021	1.84935	0.48953	1.84085	0.46887
8.925	1.78021	1.84965	0.49297	1.84032	0.47171
8.9312	1.78021	1.84971	0.49617	1.83985	0.47451
8.9375	1.77994	1.85017	0.49979	1.83939	0.47754
8.9437	1.78021	1.85016	0.5033	1.83897	0.48045
8.95	1.78007	1.8504	0.50674	1.83844	0.48342
8.9562	1.78007	1.85052	0.51005	1.83802	0.48613
8.9625	1.77994	1.8509	0.51347	1.83755	0.48902
8.9687	1.78007	1.85087	0.51651	1.83712	0.49153
8.975	1.77994	1.85112	0.5196	1.83664	0.49415
8.9812	1.78007	1.85118	0.52276	1.83621	0.49677
8.9875	1.78007	1.85125	0.52592	1.83577	0.49934
8.9937	1.78007	1.85129	0.52903	1.83534	0.5019
9	1.77994	1.8516	0.53231	1.83492	0.50465
9.0062	1.78021	1.8516	0.53547	1.83448	0.50728
9.0125	1.78007	1.85182	0.53888	1.83405	0.51008
9.0187	1.78034	1.85191	0.5423	1.8336	0.51302
9.025	1.78034	1.85198	0.5459	1.83315	0.51607
9.0312	1.78047	1.8519	0.54945	1.83269	0.51902
9.0375	1.78034	1.85224	0.55329	1.83218	0.52238
9.0437	1.78073	1.85205	0.55696	1.8317	0.52557
9.05	1.78073	1.8521	0.56062	1.83124	0.52869
9.0562	1.78086	1.85216	0.56421	1.83071	0.53174
9.0625	1.78073	1.85228	0.56779	1.83024	0.53483
9.0687	1.781	1.85212	0.57105	1.82975	0.53755
9.075	1.781	1.85218	0.57436	1.8294	0.54044
9.0812	1.78113	1.8521	0.57767	1.82891	0.54327
9.0875	1.78126	1.85198	0.58099	1.82842	0.54605
9.0937	1.78126	1.85189	0.58432	1.828	0.54896
9.1	1.78113	1.85193	0.58775	1.82752	0.55192
9.1062	1.78126	1.85181	0.59107	1.82709	0.55476
9.1125	1.78113	1.85183	0.59463	1.82666	0.5579
9.1187	1.78126	1.85171	0.5982	1.82622	0.56105
9.125	1.78113	1.85158	0.60188	1.82578	0.56444
9.1312	1.78113	1.85131	0.60546	1.82532	0.5676
9.1375	1.78086	1.85139	0.60939	1.82488	0.57111
9.1437	1.781	1.85101	0.61302	1.82441	0.57452
9.15	1.78086	1.85086	0.61676	1.82396	0.57785
9.1562	1.78086	1.85066	0.62032	1.82344	0.58118
9.1625	1.7806	1.8506	0.62392	1.82305	0.5845
9.1687	1.7806	1.85021	0.62715	1.82264	0.58744
9.175	1.78034	1.85008	0.63042	1.82219	0.59056
9.1812	1.78034	1.84971	0.6337	1.82177	0.59362
9.1875	1.78021	1.84948	0.63698	1.8213	0.59675
9.1937	1.78007	1.84915	0.64014	1.82091	0.59976
9.2	1.77994	1.84904	0.64342	1.82051	0.60301
9.2062	1.77994	1.84869	0.64664	1.82017	0.60614
9.2125	1.77968	1.84861	0.65004	1.81971	0.60945
9.2187	1.77968	1.84829	0.65337	1.8193	0.61283
9.225	1.77968	1.84806	0.65683	1.81888	0.61639
9.2312	1.77968	1.84763	0.66011	1.81839	0.61978
9.2375	1.77942	1.84751	0.66369	1.81799	0.62347
9.2437	1.77955	1.84703	0.66709	1.81749	0.62698
9.25	1.77955	1.84676	0.67036	1.81707	0.63048
9.2562	1.77955	1.84643	0.67356	1.81665	0.63392
9.2625	1.77942	1.84625	0.67668	1.81623	0.63735
9.2687	1.77968	1.8458	0.67949	1.8158	0.6404
9.275	1.77955	1.84563	0.68229	1.81545	0.64363
9.2812	1.77981	1.84522	0.68503	1.81508	0.64687
9.2875	1.77994	1.8449	0.68778	1.81472	0.64992
9.2937	1.77994	1.8446	0.6904	1.81431	0.65304
9.3	1.77994	1.84445	0.69314	1.81396	0.65628
9.3062	1.78007	1.84408	0.69576	1.81359	0.6594
9.3125	1.78007	1.84398	0.69849	1.81325	0.6627
9.3187	1.78034	1.84362	0.70122	1.81288	0.66613
9.325	1.78047	1.84333	0.70396	1.81251	0.66948
9.3312	1.7806	1.84287	0.70657	1.81213	0.67279
9.3375	1.78047	1.84273	0.70936	1.81177	0.67627
9.3437	1.78073	1.84224	0.71202	1.81138	0.67957
9.35	1.78073	1.8419	0.71456	1.81101	0.68286
9.3562	1.78086	1.84151	0.71691	1.8107	0.68597
9.3625	1.78073	1.84128	0.71925	1.81047	0.68907
9.3687	1.78086	1.84082	0.72127	1.81015	0.69186
9.375	1.78073	1.84059	0.72328	1.80992	0.69476
9.3812	1.78086	1.84019	0.7253	1.80967	0.69759
9.3875	1.781	1.83968	0.72713	1.80942	0.70031
9.3937	1.78086	1.83932	0.72902	1.80925	0.70297
9.4	1.78073	1.83906	0.73091	1.80902	0.70575
9.4062	1.78073	1.83862	0.73268	1.80884	0.70847
9.4125	1.7806	1.83846	0.73462	1.80867	0.71124
9.4187	1.7806	1.83803	0.73656	1.80848	0.71407
9.425	1.7806	1.83765	0.7385	1.80816	0.7169
9.4312	1.78047	1.83704	0.74032	1.80796	0.71961
9.4375	1.78021	1.83682	0.74237	1.80778	0.72248
9.4437	1.78034	1.83613	0.74418	1.8075	0.72518
9.45	1.78021	1.8357	0.74593	1.80731	0.72781
9.4562	1.78021	1.83521	0.74754	1.80712	0.73026
9.4625	1.78007	1.83483	0.74915	1.80693	0.73269
9.4687	1.78007	1.83417	0.75038	1.80673	0.73481
9.475	1.77994	1.83386	0.75165	1.80661	0.73704
[truncated: 1,364 more rows]

## Sheet: Extended Data Figure7_e-h
Source data for Extended Data Figure 7e-h
Time (ns)	Volatge of control signal (V)	Volatge of SRAM output (V)
		From 1 to 1	From -1 to 1	From 1 to -1	From -1 to -1
-2.989	1.8	1.79996	2e-05	1.79996	2e-05
-2.988	1.8	1.79996	2e-05	1.79996	2e-05
-2.987	1.8	1.79996	2e-05	1.79996	2e-05
-2.986	1.8	1.79996	2e-05	1.79996	2e-05
-2.985	1.8	1.79996	2e-05	1.79996	2e-05
-2.984	1.8	1.79996	2e-05	1.79996	2e-05
-2.983	1.8	1.79996	2e-05	1.79996	2e-05
-2.982	1.8	1.79996	2e-05	1.79996	2e-05
-2.981	1.8	1.79996	2e-05	1.79996	2e-05
-2.98	1.8	1.79996	2e-05	1.79996	2e-05
-2.979	1.8	1.79996	2e-05	1.79996	2e-05
-2.978	1.8	1.79996	2e-05	1.79996	2e-05
-2.977	1.8	1.79996	2e-05	1.79996	2e-05
-2.976	1.8	1.79996	2e-05	1.79996	2e-05
-2.975	1.8	1.79996	2e-05	1.79996	2e-05
-2.974	1.8	1.79996	2e-05	1.79996	2e-05
-2.973	1.8	1.79996	2e-05	1.79996	2e-05
-2.972	1.8	1.79996	2e-05	1.79996	2e-05
-2.971	1.8	1.79996	2e-05	1.79996	2e-05
-2.97	1.8	1.79996	2e-05	1.79996	2e-05
-2.969	1.8	1.79996	2e-05	1.79996	2e-05
-2.968	1.8	1.79996	2e-05	1.79996	2e-05
-2.967	1.8	1.79996	2e-05	1.79996	2e-05
-2.966	1.8	1.79996	2e-05	1.79996	2e-05
-2.965	1.8	1.79996	2e-05	1.79996	2e-05
-2.964	1.8	1.79996	2e-05	1.79996	2e-05
-2.963	1.8	1.79996	2e-05	1.79996	2e-05
-2.962	1.8	1.79996	2e-05	1.79996	2e-05
-2.961	1.8	1.79996	2e-05	1.79996	2e-05
-2.96	1.8	1.79996	2e-05	1.79996	2e-05
-2.959	1.8	1.79996	2e-05	1.79996	2e-05
-2.958	1.8	1.79996	2e-05	1.79996	2e-05
-2.957	1.8	1.79996	2e-05	1.79996	2e-05
-2.956	1.8	1.79996	2e-05	1.79996	2e-05
-2.955	1.8	1.79996	2e-05	1.79996	2e-05
-2.954	1.8	1.79996	2e-05	1.79996	2e-05
-2.953	1.8	1.79996	2e-05	1.79996	2e-05
-2.952	1.8	1.79996	2e-05	1.79996	2e-05
-2.951	1.8	1.79996	2e-05	1.79996	2e-05
-2.95	1.8	1.79996	2e-05	1.79996	2e-05
-2.949	1.8	1.79996	2e-05	1.79996	2e-05
-2.948	1.8	1.79996	2e-05	1.79996	2e-05
-2.947	1.8	1.79996	2e-05	1.79996	2e-05
-2.946	1.8	1.79996	2e-05	1.79996	2e-05
-2.945	1.8	1.79996	2e-05	1.79996	2e-05
-2.944	1.8	1.79996	2e-05	1.79996	2e-05
-2.943	1.8	1.79996	2e-05	1.79996	2e-05
-2.942	1.8	1.79996	2e-05	1.79996	2e-05
-2.941	1.8	1.79996	2e-05	1.79996	2e-05
-2.94	1.8	1.79996	2e-05	1.79996	2e-05
-2.939	1.8	1.79996	2e-05	1.79996	2e-05
-2.938	1.8	1.79996	2e-05	1.79996	2e-05
-2.937	1.8	1.79996	2e-05	1.79996	2e-05
-2.936	1.8	1.79996	2e-05	1.79996	2e-05
-2.935	1.8	1.79996	2e-05	1.79996	2e-05
-2.934	1.8	1.79996	2e-05	1.79996	2e-05
-2.933	1.8	1.79996	2e-05	1.79996	2e-05
-2.932	1.8	1.79996	2e-05	1.79996	2e-05
-2.931	1.8	1.79996	2e-05	1.79996	2e-05
-2.93	1.8	1.79996	2e-05	1.79996	2e-05
-2.929	1.8	1.79996	2e-05	1.79996	2e-05
-2.928	1.8	1.79996	2e-05	1.79996	2e-05
-2.927	1.8	1.79996	2e-05	1.79996	2e-05
-2.926	1.8	1.79996	2e-05	1.79996	2e-05
-2.925	1.8	1.79996	2e-05	1.79996	2e-05
-2.924	1.8	1.79996	2e-05	1.79996	2e-05
-2.923	1.8	1.79996	2e-05	1.79996	2e-05
-2.922	1.8	1.79996	2e-05	1.79996	2e-05
-2.921	1.8	1.79996	2e-05	1.79996	2e-05
-2.92	1.8	1.79996	2e-05	1.79996	2e-05
-2.919	1.8	1.79996	2e-05	1.79996	2e-05
-2.918	1.8	1.79996	2e-05	1.79996	2e-05
-2.917	1.8	1.79996	2e-05	1.79996	2e-05
-2.916	1.8	1.79996	2e-05	1.79996	2e-05
-2.915	1.8	1.79996	2e-05	1.79996	2e-05
-2.914	1.8	1.79996	2e-05	1.79996	2e-05
-2.913	1.8	1.79996	2e-05	1.79996	2e-05
-2.912	1.8	1.79996	2e-05	1.79996	2e-05
-2.911	1.8	1.79996	2e-05	1.79996	2e-05
-2.91	1.8	1.79996	2e-05	1.79996	2e-05
-2.909	1.8	1.79996	2e-05	1.79996	2e-05
-2.908	1.8	1.79996	2e-05	1.79996	2e-05
-2.907	1.8	1.79996	2e-05	1.79996	2e-05
-2.906	1.8	1.79996	2e-05	1.79996	2e-05
-2.905	1.8	1.79996	2e-05	1.79996	2e-05
-2.904	1.8	1.79996	2e-05	1.79996	2e-05
-2.903	1.8	1.79996	2e-05	1.79996	2e-05
-2.902	1.8	1.79996	2e-05	1.79996	2e-05
-2.901	1.8	1.79996	2e-05	1.79996	2e-05
-2.9	1.8	1.79996	2e-05	1.79996	2e-05
-2.899	1.8	1.79996	2e-05	1.79996	2e-05
-2.898	1.8	1.79996	2e-05	1.79996	2e-05
-2.897	1.8	1.79996	2e-05	1.79996	2e-05
-2.896	1.8	1.79996	2e-05	1.79996	2e-05
-2.895	1.8	1.79996	2e-05	1.79996	2e-05
-2.894	1.8	1.79996	2e-05	1.79996	2e-05
-2.893	1.8	1.79996	2e-05	1.79996	2e-05
-2.892	1.8	1.79996	2e-05	1.79996	2e-05
-2.891	1.8	1.79996	2e-05	1.79996	2e-05
-2.89	1.8	1.79996	2e-05	1.79996	2e-05
-2.889	1.8	1.79996	2e-05	1.79996	2e-05
-2.888	1.8	1.79996	2e-05	1.79996	2e-05
-2.887	1.8	1.79996	2e-05	1.79996	2e-05
-2.886	1.8	1.79996	2e-05	1.79996	2e-05
-2.885	1.8	1.79996	2e-05	1.79996	2e-05
-2.884	1.8	1.79996	2e-05	1.79996	2e-05
-2.883	1.8	1.79996	2e-05	1.79996	2e-05
-2.882	1.8	1.79996	2e-05	1.79996	2e-05
-2.881	1.8	1.79996	2e-05	1.79996	2e-05
-2.88	1.8	1.79996	2e-05	1.79996	2e-05
-2.879	1.8	1.79996	2e-05	1.79996	2e-05
-2.878	1.8	1.79996	2e-05	1.79996	2e-05
-2.877	1.8	1.79996	2e-05	1.79996	2e-05
-2.876	1.8	1.79996	2e-05	1.79996	2e-05
-2.875	1.8	1.79996	2e-05	1.79996	2e-05
-2.874	1.8	1.79996	2e-05	1.79996	2e-05
-2.873	1.8	1.79996	2e-05	1.79996	2e-05
-2.872	1.8	1.79996	2e-05	1.79996	2e-05
-2.871	1.8	1.79996	2e-05	1.79996	2e-05
-2.87	1.8	1.79996	2e-05	1.79996	2e-05
-2.869	1.8	1.79996	2e-05	1.79996	2e-05
-2.868	1.8	1.79996	2e-05	1.79996	2e-05
-2.867	1.8	1.79996	2e-05	1.79996	2e-05
-2.866	1.8	1.79996	2e-05	1.79996	2e-05
-2.865	1.8	1.79996	2e-05	1.79996	2e-05
-2.864	1.8	1.79996	2e-05	1.79996	2e-05
-2.863	1.8	1.79996	2e-05	1.79996	2e-05
-2.862	1.8	1.79996	2e-05	1.79996	2e-05
-2.861	1.8	1.79996	2e-05	1.79996	2e-05
-2.86	1.8	1.79996	2e-05	1.79996	2e-05
-2.859	1.8	1.79996	2e-05	1.79996	2e-05
-2.858	1.8	1.79996	2e-05	1.79996	2e-05
-2.857	1.8	1.79996	2e-05	1.79996	2e-05
-2.856	1.8	1.79996	2e-05	1.79996	2e-05
-2.855	1.8	1.79996	2e-05	1.79996	2e-05
-2.854	1.8	1.79996	2e-05	1.79996	2e-05
-2.853	1.8	1.79996	2e-05	1.79996	2e-05
-2.852	1.8	1.79996	2e-05	1.79996	2e-05
-2.851	1.8	1.79996	2e-05	1.79996	2e-05
-2.85	1.8	1.79996	2e-05	1.79996	2e-05
-2.849	1.8	1.79996	2e-05	1.79996	2e-05
-2.848	1.8	1.79996	2e-05	1.79996	2e-05
-2.847	1.8	1.79996	2e-05	1.79996	2e-05
-2.846	1.8	1.79996	2e-05	1.79996	2e-05
-2.845	1.8	1.79996	2e-05	1.79996	2e-05
-2.844	1.8	1.79996	2e-05	1.79996	2e-05
-2.843	1.8	1.79996	2e-05	1.79996	2e-05
-2.842	1.8	1.79996	2e-05	1.79996	2e-05
-2.841	1.8	1.79996	2e-05	1.79996	2e-05
-2.84	1.8	1.79996	2e-05	1.79996	2e-05
-2.839	1.8	1.79996	2e-05	1.79996	2e-05
-2.838	1.8	1.79996	2e-05	1.79996	2e-05
-2.837	1.8	1.79996	2e-05	1.79996	2e-05
-2.836	1.8	1.79996	2e-05	1.79996	2e-05
-2.835	1.8	1.79996	2e-05	1.79996	2e-05
-2.834	1.8	1.79996	2e-05	1.79996	2e-05
-2.833	1.8	1.79996	2e-05	1.79996	2e-05
-2.832	1.8	1.79996	2e-05	1.79996	2e-05
-2.831	1.8	1.79996	2e-05	1.79996	2e-05
-2.83	1.8	1.79996	2e-05	1.79996	2e-05
-2.829	1.8	1.79996	2e-05	1.79996	2e-05
-2.828	1.8	1.79996	2e-05	1.79996	2e-05
-2.827	1.8	1.79996	2e-05	1.79996	2e-05
-2.826	1.8	1.79996	2e-05	1.79996	2e-05
-2.825	1.8	1.79996	2e-05	1.79996	2e-05
-2.824	1.8	1.79996	2e-05	1.79996	2e-05
-2.823	1.8	1.79996	2e-05	1.79996	2e-05
-2.822	1.8	1.79996	2e-05	1.79996	2e-05
-2.821	1.8	1.79996	2e-05	1.79996	2e-05
-2.82	1.8	1.79996	2e-05	1.79996	2e-05
-2.819	1.8	1.79996	2e-05	1.79996	2e-05
-2.818	1.8	1.79996	2e-05	1.79996	2e-05
-2.817	1.8	1.79996	2e-05	1.79996	2e-05
-2.816	1.8	1.79996	2e-05	1.79996	2e-05
-2.815	1.8	1.79996	2e-05	1.79996	2e-05
-2.814	1.8	1.79996	2e-05	1.79996	2e-05
-2.813	1.8	1.79996	2e-05	1.79996	2e-05
-2.812	1.8	1.79996	2e-05	1.79996	2e-05
-2.811	1.8	1.79996	2e-05	1.79996	2e-05
-2.81	1.8	1.79996	2e-05	1.79996	2e-05
-2.809	1.8	1.79996	2e-05	1.79996	2e-05
-2.808	1.8	1.79996	2e-05	1.79996	2e-05
-2.807	1.8	1.79996	2e-05	1.79996	2e-05
-2.806	1.8	1.79996	2e-05	1.79996	2e-05
-2.805	1.8	1.79996	2e-05	1.79996	2e-05
-2.804	1.8	1.79996	2e-05	1.79996	2e-05
-2.803	1.8	1.79996	2e-05	1.79996	2e-05
-2.802	1.8	1.79996	2e-05	1.79996	2e-05
-2.801	1.8	1.79996	2e-05	1.79996	2e-05
-2.8	1.8	1.79996	2e-05	1.79996	2e-05
-2.799	1.8	1.79996	2e-05	1.79996	2e-05
-2.798	1.8	1.79996	2e-05	1.79996	2e-05
-2.797	1.8	1.79996	2e-05	1.79996	2e-05
-2.796	1.8	1.79996	2e-05	1.79996	2e-05
-2.795	1.8	1.79996	2e-05	1.79996	2e-05
-2.794	1.8	1.79996	2e-05	1.79996	2e-05
-2.793	1.8	1.79996	2e-05	1.79996	2e-05
-2.792	1.8	1.79996	2e-05	1.79996	2e-05
-2.791	1.8	1.79996	2e-05	1.79996	2e-05
-2.79	1.8	1.79996	2e-05	1.79996	2e-05
-2.789	1.8	1.79996	2e-05	1.79996	2e-05
-2.788	1.8	1.79996	2e-05	1.79996	2e-05
-2.787	1.8	1.79996	2e-05	1.79996	2e-05
-2.786	1.8	1.79996	2e-05	1.79996	2e-05
-2.785	1.8	1.79996	2e-05	1.79996	2e-05
-2.784	1.8	1.79996	2e-05	1.79996	2e-05
-2.783	1.8	1.79996	2e-05	1.79996	2e-05
-2.782	1.8	1.79996	2e-05	1.79996	2e-05
-2.781	1.8	1.79996	2e-05	1.79996	2e-05
-2.78	1.8	1.79996	2e-05	1.79996	2e-05
-2.779	1.8	1.79996	2e-05	1.79996	2e-05
-2.778	1.8	1.79996	2e-05	1.79996	2e-05
-2.777	1.8	1.79996	2e-05	1.79996	2e-05
-2.776	1.8	1.79996	2e-05	1.79996	2e-05
-2.775	1.8	1.79996	2e-05	1.79996	2e-05
-2.774	1.8	1.79996	2e-05	1.79996	2e-05
-2.773	1.8	1.79996	2e-05	1.79996	2e-05
-2.772	1.8	1.79996	2e-05	1.79996	2e-05
-2.771	1.8	1.79996	2e-05	1.79996	2e-05
-2.77	1.8	1.79996	2e-05	1.79996	2e-05
-2.769	1.8	1.79996	2e-05	1.79996	2e-05
-2.768	1.8	1.79996	2e-05	1.79996	2e-05
-2.767	1.8	1.79996	2e-05	1.79996	2e-05
-2.766	1.8	1.79996	2e-05	1.79996	2e-05
-2.765	1.8	1.79996	2e-05	1.79996	2e-05
-2.764	1.8	1.79996	2e-05	1.79996	2e-05
-2.763	1.8	1.79996	2e-05	1.79996	2e-05
-2.762	1.8	1.79996	2e-05	1.79996	2e-05
-2.761	1.8	1.79996	2e-05	1.79996	2e-05
-2.76	1.8	1.79996	2e-05	1.79996	2e-05
-2.759	1.8	1.79996	2e-05	1.79996	2e-05
-2.758	1.8	1.79996	2e-05	1.79996	2e-05
-2.757	1.8	1.79996	2e-05	1.79996	2e-05
-2.756	1.8	1.79996	2e-05	1.79996	2e-05
-2.755	1.8	1.79996	2e-05	1.79996	2e-05
-2.754	1.8	1.79996	2e-05	1.79996	2e-05
-2.753	1.8	1.79996	2e-05	1.79996	2e-05
-2.752	1.8	1.79996	2e-05	1.79996	2e-05
-2.751	1.8	1.79996	2e-05	1.79996	2e-05
-2.75	1.8	1.79996	2e-05	1.79996	2e-05
-2.749	1.8	1.79996	2e-05	1.79996	2e-05
-2.748	1.8	1.79996	2e-05	1.79996	2e-05
-2.747	1.8	1.79996	2e-05	1.79996	2e-05
-2.746	1.8	1.79996	2e-05	1.79996	2e-05
-2.745	1.8	1.79996	2e-05	1.79996	2e-05
-2.744	1.8	1.79996	2e-05	1.79996	2e-05
-2.743	1.8	1.79996	2e-05	1.79996	2e-05
-2.742	1.8	1.79996	2e-05	1.79996	2e-05
-2.741	1.8	1.79996	2e-05	1.79996	2e-05
-2.74	1.8	1.79996	2e-05	1.79996	2e-05
-2.739	1.8	1.79996	2e-05	1.79996	2e-05
-2.738	1.8	1.79996	2e-05	1.79996	2e-05
-2.737	1.8	1.79996	2e-05	1.79996	2e-05
-2.736	1.8	1.79996	2e-05	1.79996	2e-05
-2.735	1.8	1.79996	2e-05	1.79996	2e-05
-2.734	1.8	1.79996	2e-05	1.79996	2e-05
-2.733	1.8	1.79996	2e-05	1.79996	2e-05
-2.732	1.8	1.79996	2e-05	1.79996	2e-05
-2.731	1.8	1.79996	2e-05	1.79996	2e-05
-2.73	1.8	1.79996	2e-05	1.79996	2e-05
-2.729	1.8	1.79996	2e-05	1.79996	2e-05
-2.728	1.8	1.79996	2e-05	1.79996	2e-05
-2.727	1.8	1.79996	2e-05	1.79996	2e-05
-2.726	1.8	1.79996	2e-05	1.79996	2e-05
-2.725	1.8	1.79996	2e-05	1.79996	2e-05
-2.724	1.8	1.79996	2e-05	1.79996	2e-05
-2.723	1.8	1.79996	2e-05	1.79996	2e-05
-2.722	1.8	1.79996	2e-05	1.79996	2e-05
-2.721	1.8	1.79996	2e-05	1.79996	2e-05
-2.72	1.8	1.79996	2e-05	1.79996	2e-05
-2.719	1.8	1.79996	2e-05	1.79996	2e-05
-2.718	1.8	1.79996	2e-05	1.79996	2e-05
-2.717	1.8	1.79996	2e-05	1.79996	2e-05
-2.716	1.8	1.79996	2e-05	1.79996	2e-05
-2.715	1.8	1.79996	2e-05	1.79996	2e-05
-2.714	1.8	1.79996	2e-05	1.79996	2e-05
-2.713	1.8	1.79996	2e-05	1.79996	2e-05
-2.712	1.8	1.79996	2e-05	1.79996	2e-05
-2.711	1.8	1.79996	2e-05	1.79996	2e-05
-2.71	1.8	1.79996	2e-05	1.79996	2e-05
-2.709	1.8	1.79996	2e-05	1.79996	2e-05
-2.708	1.8	1.79996	2e-05	1.79996	2e-05
-2.707	1.8	1.79996	2e-05	1.79996	2e-05
-2.706	1.8	1.79996	2e-05	1.79996	2e-05
-2.705	1.8	1.79996	2e-05	1.79996	2e-05
-2.704	1.8	1.79996	2e-05	1.79996	2e-05
-2.703	1.8	1.79996	2e-05	1.79996	2e-05
-2.702	1.8	1.79996	2e-05	1.79996	2e-05
-2.701	1.8	1.79996	2e-05	1.79996	2e-05
-2.7	1.8	1.79996	2e-05	1.79996	2e-05
-2.699	1.8	1.79996	2e-05	1.79996	2e-05
-2.698	1.8	1.79996	2e-05	1.79996	2e-05
-2.697	1.8	1.79996	2e-05	1.79996	2e-05
-2.696	1.8	1.79996	2e-05	1.79996	2e-05
-2.695	1.8	1.79996	2e-05	1.79996	2e-05
-2.694	1.8	1.79996	2e-05	1.79996	2e-05
-2.693	1.8	1.79996	2e-05	1.79996	2e-05
-2.692	1.8	1.79996	2e-05	1.79996	2e-05
-2.691	1.8	1.79996	2e-05	1.79996	2e-05
-2.69	1.8	1.79996	2e-05	1.79996	2e-05
-2.689	1.8	1.79996	2e-05	1.79996	2e-05
-2.688	1.8	1.79996	2e-05	1.79996	2e-05
-2.687	1.8	1.79996	2e-05	1.79996	2e-05
-2.686	1.8	1.79996	2e-05	1.79996	2e-05
-2.685	1.8	1.79996	2e-05	1.79996	2e-05
-2.684	1.8	1.79996	2e-05	1.79996	2e-05
-2.683	1.8	1.79996	2e-05	1.79996	2e-05
-2.682	1.8	1.79996	2e-05	1.79996	2e-05
-2.681	1.8	1.79996	2e-05	1.79996	2e-05
-2.68	1.8	1.79996	2e-05	1.79996	2e-05
-2.679	1.8	1.79996	2e-05	1.79996	2e-05
-2.678	1.8	1.79996	2e-05	1.79996	2e-05
-2.677	1.8	1.79996	2e-05	1.79996	2e-05
-2.676	1.8	1.79996	2e-05	1.79996	2e-05
-2.675	1.8	1.79996	2e-05	1.79996	2e-05
-2.674	1.8	1.79996	2e-05	1.79996	2e-05
-2.673	1.8	1.79996	2e-05	1.79996	2e-05
-2.672	1.8	1.79996	2e-05	1.79996	2e-05
-2.671	1.8	1.79996	2e-05	1.79996	2e-05
-2.67	1.8	1.79996	2e-05	1.79996	2e-05
-2.669	1.8	1.79996	2e-05	1.79996	2e-05
-2.668	1.8	1.79996	2e-05	1.79996	2e-05
-2.667	1.8	1.79996	2e-05	1.79996	2e-05
-2.666	1.8	1.79996	2e-05	1.79996	2e-05
-2.665	1.8	1.79996	2e-05	1.79996	2e-05
-2.664	1.8	1.79996	2e-05	1.79996	2e-05
-2.663	1.8	1.79996	2e-05	1.79996	2e-05
-2.662	1.8	1.79996	2e-05	1.79996	2e-05
-2.661	1.8	1.79996	2e-05	1.79996	2e-05
-2.66	1.8	1.79996	2e-05	1.79996	2e-05
-2.659	1.8	1.79996	2e-05	1.79996	2e-05
-2.658	1.8	1.79996	2e-05	1.79996	2e-05
-2.657	1.8	1.79996	2e-05	1.79996	2e-05
-2.656	1.8	1.79996	2e-05	1.79996	2e-05
-2.655	1.8	1.79996	2e-05	1.79996	2e-05
-2.654	1.8	1.79996	2e-05	1.79996	2e-05
-2.653	1.8	1.79996	2e-05	1.79996	2e-05
-2.652	1.8	1.79996	2e-05	1.79996	2e-05
-2.651	1.8	1.79996	2e-05	1.79996	2e-05
-2.65	1.8	1.79996	2e-05	1.79996	2e-05
-2.649	1.8	1.79996	2e-05	1.79996	2e-05
-2.648	1.8	1.79996	2e-05	1.79996	2e-05
-2.647	1.8	1.79996	2e-05	1.79996	2e-05
-2.646	1.8	1.79996	2e-05	1.79996	2e-05
-2.645	1.8	1.79996	2e-05	1.79996	2e-05
-2.644	1.8	1.79996	2e-05	1.79996	2e-05
-2.643	1.8	1.79996	2e-05	1.79996	2e-05
-2.642	1.8	1.79996	2e-05	1.79996	2e-05
-2.641	1.8	1.79996	2e-05	1.79996	2e-05
-2.64	1.8	1.79996	2e-05	1.79996	2e-05
-2.639	1.8	1.79996	2e-05	1.79996	2e-05
-2.638	1.8	1.79996	2e-05	1.79996	2e-05
-2.637	1.8	1.79996	2e-05	1.79996	2e-05
-2.636	1.8	1.79996	2e-05	1.79996	2e-05
-2.635	1.8	1.79996	2e-05	1.79996	2e-05
-2.634	1.8	1.79996	2e-05	1.79996	2e-05
-2.633	1.8	1.79996	2e-05	1.79996	2e-05
-2.632	1.8	1.79996	2e-05	1.79996	2e-05
-2.631	1.8	1.79996	2e-05	1.79996	2e-05
-2.63	1.8	1.79996	2e-05	1.79996	2e-05
-2.629	1.8	1.79996	2e-05	1.79996	2e-05
-2.628	1.8	1.79996	2e-05	1.79996	2e-05
-2.627	1.8	1.79996	2e-05	1.79996	2e-05
-2.626	1.8	1.79996	2e-05	1.79996	2e-05
-2.625	1.8	1.79996	2e-05	1.79996	2e-05
-2.624	1.8	1.79996	2e-05	1.79996	2e-05
-2.623	1.8	1.79996	2e-05	1.79996	2e-05
-2.622	1.8	1.79996	2e-05	1.79996	2e-05
-2.621	1.8	1.79996	2e-05	1.79996	2e-05
-2.62	1.8	1.79996	2e-05	1.79996	2e-05
-2.619	1.8	1.79996	2e-05	1.79996	2e-05
-2.618	1.8	1.79996	2e-05	1.79996	2e-05
-2.617	1.8	1.79996	2e-05	1.79996	2e-05
-2.616	1.8	1.79996	2e-05	1.79996	2e-05
-2.615	1.8	1.79996	2e-05	1.79996	2e-05
-2.614	1.8	1.79996	2e-05	1.79996	2e-05
-2.613	1.8	1.79996	2e-05	1.79996	2e-05
-2.612	1.8	1.79996	2e-05	1.79996	2e-05
-2.611	1.8	1.79996	2e-05	1.79996	2e-05
-2.61	1.8	1.79996	2e-05	1.79996	2e-05
-2.609	1.8	1.79996	2e-05	1.79996	2e-05
-2.608	1.8	1.79996	2e-05	1.79996	2e-05
-2.607	1.8	1.79996	2e-05	1.79996	2e-05
-2.606	1.8	1.79996	2e-05	1.79996	2e-05
-2.605	1.8	1.79996	2e-05	1.79996	2e-05
-2.604	1.8	1.79996	2e-05	1.79996	2e-05
-2.603	1.8	1.79996	2e-05	1.79996	2e-05
-2.602	1.8	1.79996	2e-05	1.79996	2e-05
-2.601	1.8	1.79996	2e-05	1.79996	2e-05
-2.6	1.8	1.79996	2e-05	1.79996	2e-05
-2.599	1.8	1.79996	2e-05	1.79996	2e-05
-2.598	1.8	1.79996	2e-05	1.79996	2e-05
-2.597	1.8	1.79996	2e-05	1.79996	2e-05
-2.596	1.8	1.79996	2e-05	1.79996	2e-05
-2.595	1.8	1.79996	2e-05	1.79996	2e-05
-2.594	1.8	1.79996	2e-05	1.79996	2e-05
-2.593	1.8	1.79996	2e-05	1.79996	2e-05
-2.592	1.8	1.79996	2e-05	1.79996	2e-05
-2.591	1.8	1.79996	2e-05	1.79996	2e-05
-2.59	1.8	1.79996	2e-05	1.79996	2e-05
-2.589	1.8	1.79996	2e-05	1.79996	2e-05
-2.588	1.8	1.79996	2e-05	1.79996	2e-05
-2.587	1.8	1.79996	2e-05	1.79996	2e-05
-2.586	1.8	1.79996	2e-05	1.79996	2e-05
-2.585	1.8	1.79996	2e-05	1.79996	2e-05
-2.584	1.8	1.79996	2e-05	1.79996	2e-05
-2.583	1.8	1.79996	2e-05	1.79996	2e-05
-2.582	1.8	1.79996	2e-05	1.79996	2e-05
-2.581	1.8	1.79996	2e-05	1.79996	2e-05
-2.58	1.8	1.79996	2e-05	1.79996	2e-05
-2.579	1.8	1.79996	2e-05	1.79996	2e-05
-2.578	1.8	1.79996	2e-05	1.79996	2e-05
-2.577	1.8	1.79996	2e-05	1.79996	2e-05
-2.576	1.8	1.79996	2e-05	1.79996	2e-05
-2.575	1.8	1.79996	2e-05	1.79996	2e-05
-2.574	1.8	1.79996	2e-05	1.79996	2e-05
-2.573	1.8	1.79996	2e-05	1.79996	2e-05
-2.572	1.8	1.79996	2e-05	1.79996	2e-05
-2.571	1.8	1.79996	2e-05	1.79996	2e-05
-2.57	1.8	1.79996	2e-05	1.79996	2e-05
-2.569	1.8	1.79996	2e-05	1.79996	2e-05
-2.568	1.8	1.79996	2e-05	1.79996	2e-05
-2.567	1.8	1.79996	2e-05	1.79996	2e-05
-2.566	1.8	1.79996	2e-05	1.79996	2e-05
-2.565	1.8	1.79996	2e-05	1.79996	2e-05
-2.564	1.8	1.79996	2e-05	1.79996	2e-05
-2.563	1.8	1.79996	2e-05	1.79996	2e-05
-2.562	1.8	1.79996	2e-05	1.79996	2e-05
-2.561	1.8	1.79996	2e-05	1.79996	2e-05
-2.56	1.8	1.79996	2e-05	1.79996	2e-05
-2.559	1.8	1.79996	2e-05	1.79996	2e-05
-2.558	1.8	1.79996	2e-05	1.79996	2e-05
-2.557	1.8	1.79996	2e-05	1.79996	2e-05
-2.556	1.8	1.79996	2e-05	1.79996	2e-05
-2.555	1.8	1.79996	2e-05	1.79996	2e-05
-2.554	1.8	1.79996	2e-05	1.79996	2e-05
-2.553	1.8	1.79996	2e-05	1.79996	2e-05
-2.552	1.8	1.79996	2e-05	1.79996	2e-05
-2.551	1.8	1.79996	2e-05	1.79996	2e-05
-2.55	1.8	1.79996	2e-05	1.79996	2e-05
-2.549	1.8	1.79996	2e-05	1.79996	2e-05
-2.548	1.8	1.79996	2e-05	1.79996	2e-05
-2.547	1.8	1.79996	2e-05	1.79996	2e-05
-2.546	1.8	1.79996	2e-05	1.79996	2e-05
-2.545	1.8	1.79996	2e-05	1.79996	2e-05
-2.544	1.8	1.79996	2e-05	1.79996	2e-05
-2.543	1.8	1.79996	2e-05	1.79996	2e-05
-2.542	1.8	1.79996	2e-05	1.79996	2e-05
-2.541	1.8	1.79996	2e-05	1.79996	2e-05
-2.54	1.8	1.79996	2e-05	1.79996	2e-05
-2.539	1.8	1.79996	2e-05	1.79996	2e-05
-2.538	1.8	1.79996	2e-05	1.79996	2e-05
-2.537	1.8	1.79996	2e-05	1.79996	2e-05
-2.536	1.8	1.79996	2e-05	1.79996	2e-05
-2.535	1.8	1.79996	2e-05	1.79996	2e-05
-2.534	1.8	1.79996	2e-05	1.79996	2e-05
-2.533	1.8	1.79996	2e-05	1.79996	2e-05
-2.532	1.8	1.79996	2e-05	1.79996	2e-05
-2.531	1.8	1.79996	2e-05	1.79996	2e-05
-2.53	1.8	1.79996	2e-05	1.79996	2e-05
-2.529	1.8	1.79996	2e-05	1.79996	2e-05
-2.528	1.8	1.79996	2e-05	1.79996	2e-05
-2.527	1.8	1.79996	2e-05	1.79996	2e-05
-2.526	1.8	1.79996	2e-05	1.79996	2e-05
-2.525	1.8	1.79996	2e-05	1.79996	2e-05
-2.524	1.8	1.79996	2e-05	1.79996	2e-05
-2.523	1.8	1.79996	2e-05	1.79996	2e-05
-2.522	1.8	1.79996	2e-05	1.79996	2e-05
-2.521	1.8	1.79996	2e-05	1.79996	2e-05
-2.52	1.8	1.79996	2e-05	1.79996	2e-05
-2.519	1.8	1.79996	2e-05	1.79996	2e-05
-2.518	1.8	1.79996	2e-05	1.79996	2e-05
-2.517	1.8	1.79996	2e-05	1.79996	2e-05
-2.516	1.8	1.79996	2e-05	1.79996	2e-05
-2.515	1.8	1.79996	2e-05	1.79996	2e-05
-2.514	1.8	1.79996	2e-05	1.79996	2e-05
-2.513	1.8	1.79996	2e-05	1.79996	2e-05
-2.512	1.8	1.79996	2e-05	1.79996	2e-05
-2.511	1.8	1.79996	2e-05	1.79996	2e-05
-2.51	1.8	1.79996	2e-05	1.79996	2e-05
-2.509	1.8	1.79996	2e-05	1.79996	2e-05
-2.508	1.8	1.79996	2e-05	1.79996	2e-05
-2.507	1.8	1.79996	2e-05	1.79996	2e-05
-2.506	1.8	1.79996	2e-05	1.79996	2e-05
-2.505	1.8	1.79996	2e-05	1.79996	2e-05
-2.504	1.8	1.79996	2e-05	1.79996	2e-05
-2.503	1.8	1.79996	2e-05	1.79996	2e-05
-2.502	1.8	1.79996	2e-05	1.79996	2e-05
-2.501	1.8	1.79996	2e-05	1.79996	2e-05
-2.5	1.8	1.79996	2e-05	1.79996	2e-05
-2.499	1.8	1.79996	2e-05	1.79996	2e-05
-2.498	1.8	1.79996	2e-05	1.79996	2e-05
-2.497	1.8	1.79996	2e-05	1.79996	2e-05
-2.496	1.8	1.79996	2e-05	1.79996	2e-05
-2.495	1.8	1.79996	2e-05	1.79996	2e-05
-2.494	1.8	1.79996	2e-05	1.79996	2e-05
-2.493	1.8	1.79996	2e-05	1.79996	2e-05
-2.492	1.8	1.79996	2e-05	1.79996	2e-05
-2.491	1.8	1.79996	2e-05	1.79996	2e-05
-2.49	1.8	1.79996	2e-05	1.79996	2e-05
-2.489	1.8	1.79996	2e-05	1.79996	2e-05
-2.488	1.8	1.79996	2e-05	1.79996	2e-05
-2.487	1.8	1.79996	2e-05	1.79996	2e-05
-2.486	1.8	1.79996	2e-05	1.79996	2e-05
-2.485	1.8	1.79996	2e-05	1.79996	2e-05
-2.484	1.8	1.79996	2e-05	1.79996	2e-05
-2.483	1.8	1.79996	2e-05	1.79996	2e-05
-2.482	1.8	1.79996	2e-05	1.79996	2e-05
-2.481	1.8	1.79996	2e-05	1.79996	2e-05
-2.48	1.8	1.79996	2e-05	1.79996	2e-05
-2.479	1.8	1.79996	2e-05	1.79996	2e-05
-2.478	1.8	1.79996	2e-05	1.79996	2e-05
-2.477	1.8	1.79996	2e-05	1.79996	2e-05
-2.476	1.8	1.79996	2e-05	1.79996	2e-05
-2.475	1.8	1.79996	2e-05	1.79996	2e-05
-2.474	1.8	1.79996	2e-05	1.79996	2e-05
-2.473	1.8	1.79996	2e-05	1.79996	2e-05
-2.472	1.8	1.79996	2e-05	1.79996	2e-05
-2.471	1.8	1.79996	2e-05	1.79996	2e-05
-2.47	1.8	1.79996	2e-05	1.79996	2e-05
-2.469	1.8	1.79996	2e-05	1.79996	2e-05
-2.468	1.8	1.79996	2e-05	1.79996	2e-05
-2.467	1.8	1.79996	2e-05	1.79996	2e-05
-2.466	1.8	1.79996	2e-05	1.79996	2e-05
-2.465	1.8	1.79996	2e-05	1.79996	2e-05
-2.464	1.8	1.79996	2e-05	1.79996	2e-05
-2.463	1.8	1.79996	2e-05	1.79996	2e-05
-2.462	1.8	1.79996	2e-05	1.79996	2e-05
-2.461	1.8	1.79996	2e-05	1.79996	2e-05
-2.46	1.8	1.79996	2e-05	1.79996	2e-05
-2.459	1.8	1.79996	2e-05	1.79996	2e-05
-2.458	1.8	1.79996	2e-05	1.79996	2e-05
-2.457	1.8	1.79996	2e-05	1.79996	2e-05
-2.456	1.8	1.79996	2e-05	1.79996	2e-05
-2.455	1.8	1.79996	2e-05	1.79996	2e-05
-2.454	1.8	1.79996	2e-05	1.79996	2e-05
-2.453	1.8	1.79996	2e-05	1.79996	2e-05
-2.452	1.8	1.79996	2e-05	1.79996	2e-05
-2.451	1.8	1.79996	2e-05	1.79996	2e-05
-2.45	1.8	1.79996	2e-05	1.79996	2e-05
-2.449	1.8	1.79996	2e-05	1.79996	2e-05
-2.448	1.8	1.79996	2e-05	1.79996	2e-05
-2.447	1.8	1.79996	2e-05	1.79996	2e-05
-2.446	1.8	1.79996	2e-05	1.79996	2e-05
-2.445	1.8	1.79996	2e-05	1.79996	2e-05
-2.444	1.8	1.79996	2e-05	1.79996	2e-05
-2.443	1.8	1.79996	2e-05	1.79996	2e-05
-2.442	1.8	1.79996	2e-05	1.79996	2e-05
-2.441	1.8	1.79996	2e-05	1.79996	2e-05
-2.44	1.8	1.79996	2e-05	1.79996	2e-05
-2.439	1.8	1.79996	2e-05	1.79996	2e-05
-2.438	1.8	1.79996	2e-05	1.79996	2e-05
-2.437	1.8	1.79996	2e-05	1.79996	2e-05
-2.436	1.8	1.79996	2e-05	1.79996	2e-05
-2.435	1.8	1.79996	2e-05	1.79996	2e-05
-2.434	1.8	1.79996	2e-05	1.79996	2e-05
-2.433	1.8	1.79996	2e-05	1.79996	2e-05
-2.432	1.8	1.79996	2e-05	1.79996	2e-05
-2.431	1.8	1.79996	2e-05	1.79996	2e-05
-2.43	1.8	1.79996	2e-05	1.79996	2e-05
-2.429	1.8	1.79996	2e-05	1.79996	2e-05
-2.428	1.8	1.79996	2e-05	1.79996	2e-05
-2.427	1.8	1.79996	2e-05	1.79996	2e-05
-2.426	1.8	1.79996	2e-05	1.79996	2e-05
-2.425	1.8	1.79996	2e-05	1.79996	2e-05
-2.424	1.8	1.79996	2e-05	1.79996	2e-05
-2.423	1.8	1.79996	2e-05	1.79996	2e-05
-2.422	1.8	1.79996	2e-05	1.79996	2e-05
-2.421	1.8	1.79996	2e-05	1.79996	2e-05
-2.42	1.8	1.79996	2e-05	1.79996	2e-05
-2.419	1.8	1.79996	2e-05	1.79996	2e-05
-2.418	1.8	1.79996	2e-05	1.79996	2e-05
-2.417	1.8	1.79996	2e-05	1.79996	2e-05
-2.416	1.8	1.79996	2e-05	1.79996	2e-05
-2.415	1.8	1.79996	2e-05	1.79996	2e-05
-2.414	1.8	1.79996	2e-05	1.79996	2e-05
-2.413	1.8	1.79996	2e-05	1.79996	2e-05
-2.412	1.8	1.79996	2e-05	1.79996	2e-05
-2.411	1.8	1.79996	2e-05	1.79996	2e-05
-2.41	1.8	1.79996	2e-05	1.79996	2e-05
-2.409	1.8	1.79996	2e-05	1.79996	2e-05
-2.408	1.8	1.79996	2e-05	1.79996	2e-05
-2.407	1.8	1.79996	2e-05	1.79996	2e-05
-2.406	1.8	1.79996	2e-05	1.79996	2e-05
-2.405	1.8	1.79996	2e-05	1.79996	2e-05
-2.404	1.8	1.79996	2e-05	1.79996	2e-05
-2.403	1.8	1.79996	2e-05	1.79996	2e-05
-2.402	1.8	1.79996	2e-05	1.79996	2e-05
-2.401	1.8	1.79996	2e-05	1.79996	2e-05
-2.4	1.8	1.79996	2e-05	1.79996	2e-05
-2.399	1.8	1.79996	2e-05	1.79996	2e-05
-2.398	1.8	1.79996	2e-05	1.79996	2e-05
-2.397	1.8	1.79996	2e-05	1.79996	2e-05
-2.396	1.8	1.79996	2e-05	1.79996	2e-05
-2.395	1.8	1.79996	2e-05	1.79996	2e-05
-2.394	1.8	1.79996	2e-05	1.79996	2e-05
-2.393	1.8	1.79996	2e-05	1.79996	2e-05
-2.392	1.8	1.79996	2e-05	1.79996	2e-05
-2.391	1.8	1.79996	2e-05	1.79996	2e-05
-2.39	1.8	1.79996	2e-05	1.79996	2e-05
-2.389	1.8	1.79996	2e-05	1.79996	2e-05
-2.388	1.8	1.79996	2e-05	1.79996	2e-05
-2.387	1.8	1.79996	2e-05	1.79996	2e-05
-2.386	1.8	1.79996	2e-05	1.79996	2e-05
-2.385	1.8	1.79996	2e-05	1.79996	2e-05
-2.384	1.8	1.79996	2e-05	1.79996	2e-05
-2.383	1.8	1.79996	2e-05	1.79996	2e-05
-2.382	1.8	1.79996	2e-05	1.79996	2e-05
-2.381	1.8	1.79996	2e-05	1.79996	2e-05
-2.38	1.8	1.79996	2e-05	1.79996	2e-05
-2.379	1.8	1.79996	2e-05	1.79996	2e-05
-2.378	1.8	1.79996	2e-05	1.79996	2e-05
-2.377	1.8	1.79996	2e-05	1.79996	2e-05
-2.376	1.8	1.79996	2e-05	1.79996	2e-05
-2.375	1.8	1.79996	2e-05	1.79996	2e-05
-2.374	1.8	1.79996	2e-05	1.79996	2e-05
-2.373	1.8	1.79996	2e-05	1.79996	2e-05
-2.372	1.8	1.79996	2e-05	1.79996	2e-05
-2.371	1.8	1.79996	2e-05	1.79996	2e-05
-2.37	1.8	1.79996	2e-05	1.79996	2e-05
-2.369	1.8	1.79996	2e-05	1.79996	2e-05
-2.368	1.8	1.79996	2e-05	1.79996	2e-05
-2.367	1.8	1.79996	2e-05	1.79996	2e-05
-2.366	1.8	1.79996	2e-05	1.79996	2e-05
-2.365	1.8	1.79996	2e-05	1.79996	2e-05
-2.364	1.8	1.79996	2e-05	1.79996	2e-05
-2.363	1.8	1.79996	2e-05	1.79996	2e-05
-2.362	1.8	1.79996	2e-05	1.79996	2e-05
-2.361	1.8	1.79996	2e-05	1.79996	2e-05
-2.36	1.8	1.79996	2e-05	1.79996	2e-05
-2.359	1.8	1.79996	2e-05	1.79996	2e-05
-2.358	1.8	1.79996	2e-05	1.79996	2e-05
-2.357	1.8	1.79996	2e-05	1.79996	2e-05
-2.356	1.8	1.79996	2e-05	1.79996	2e-05
-2.355	1.8	1.79996	2e-05	1.79996	2e-05
-2.354	1.8	1.79996	2e-05	1.79996	2e-05
-2.353	1.8	1.79996	2e-05	1.79996	2e-05
-2.352	1.8	1.79996	2e-05	1.79996	2e-05
-2.351	1.8	1.79996	2e-05	1.79996	2e-05
-2.35	1.8	1.79996	2e-05	1.79996	2e-05
-2.349	1.8	1.79996	2e-05	1.79996	2e-05
-2.348	1.8	1.79996	2e-05	1.79996	2e-05
-2.347	1.8	1.79996	2e-05	1.79996	2e-05
-2.346	1.8	1.79996	2e-05	1.79996	2e-05
-2.345	1.8	1.79996	2e-05	1.79996	2e-05
-2.344	1.8	1.79996	2e-05	1.79996	2e-05
-2.343	1.8	1.79996	2e-05	1.79996	2e-05
-2.342	1.8	1.79996	2e-05	1.79996	2e-05
-2.341	1.8	1.79996	2e-05	1.79996	2e-05
-2.34	1.8	1.79996	2e-05	1.79996	2e-05
-2.339	1.8	1.79996	2e-05	1.79996	2e-05
-2.338	1.8	1.79996	2e-05	1.79996	2e-05
-2.337	1.8	1.79996	2e-05	1.79996	2e-05
-2.336	1.8	1.79996	2e-05	1.79996	2e-05
-2.335	1.8	1.79996	2e-05	1.79996	2e-05
-2.334	1.8	1.79996	2e-05	1.79996	2e-05
-2.333	1.8	1.79996	2e-05	1.79996	2e-05
-2.332	1.8	1.79996	2e-05	1.79996	2e-05
-2.331	1.8	1.79996	2e-05	1.79996	2e-05
-2.33	1.8	1.79996	2e-05	1.79996	2e-05
-2.329	1.8	1.79996	2e-05	1.79996	2e-05
-2.328	1.8	1.79996	2e-05	1.79996	2e-05
-2.327	1.8	1.79996	2e-05	1.79996	2e-05
-2.326	1.8	1.79996	2e-05	1.79996	2e-05
-2.325	1.8	1.79996	2e-05	1.79996	2e-05
-2.324	1.8	1.79996	2e-05	1.79996	2e-05
-2.323	1.8	1.79996	2e-05	1.79996	2e-05
-2.322	1.8	1.79996	2e-05	1.79996	2e-05
-2.321	1.8	1.79996	2e-05	1.79996	2e-05
-2.32	1.8	1.79996	2e-05	1.79996	2e-05
-2.319	1.8	1.79996	2e-05	1.79996	2e-05
-2.318	1.8	1.79996	2e-05	1.79996	2e-05
-2.317	1.8	1.79996	2e-05	1.79996	2e-05
-2.316	1.8	1.79996	2e-05	1.79996	2e-05
-2.315	1.8	1.79996	2e-05	1.79996	2e-05
-2.314	1.8	1.79996	2e-05	1.79996	2e-05
-2.313	1.8	1.79996	2e-05	1.79996	2e-05
-2.312	1.8	1.79996	2e-05	1.79996	2e-05
-2.311	1.8	1.79996	2e-05	1.79996	2e-05
-2.31	1.8	1.79996	2e-05	1.79996	2e-05
-2.309	1.8	1.79996	2e-05	1.79996	2e-05
-2.308	1.8	1.79996	2e-05	1.79996	2e-05
-2.307	1.8	1.79996	2e-05	1.79996	2e-05
-2.306	1.8	1.79996	2e-05	1.79996	2e-05
-2.305	1.8	1.79996	2e-05	1.79996	2e-05
-2.304	1.8	1.79996	2e-05	1.79996	2e-05
-2.303	1.8	1.79996	2e-05	1.79996	2e-05
-2.302	1.8	1.79996	2e-05	1.79996	2e-05
-2.301	1.8	1.79996	2e-05	1.79996	2e-05
-2.3	1.8	1.79996	2e-05	1.79996	2e-05
-2.299	1.8	1.79996	2e-05	1.79996	2e-05
-2.298	1.8	1.79996	2e-05	1.79996	2e-05
-2.297	1.8	1.79996	2e-05	1.79996	2e-05
-2.296	1.8	1.79996	2e-05	1.79996	2e-05
-2.295	1.8	1.79996	2e-05	1.79996	2e-05
-2.294	1.8	1.79996	2e-05	1.79996	2e-05
-2.293	1.8	1.79996	2e-05	1.79996	2e-05
-2.292	1.8	1.79996	2e-05	1.79996	2e-05
-2.291	1.8	1.79996	2e-05	1.79996	2e-05
-2.29	1.8	1.79996	2e-05	1.79996	2e-05
-2.289	1.8	1.79996	2e-05	1.79996	2e-05
-2.288	1.8	1.79996	2e-05	1.79996	2e-05
-2.287	1.8	1.79996	2e-05	1.79996	2e-05
-2.286	1.8	1.79996	2e-05	1.79996	2e-05
-2.285	1.8	1.79996	2e-05	1.79996	2e-05
-2.284	1.8	1.79996	2e-05	1.79996	2e-05
-2.283	1.8	1.79996	2e-05	1.79996	2e-05
-2.282	1.8	1.79996	2e-05	1.79996	2e-05
-2.281	1.8	1.79996	2e-05	1.79996	2e-05
-2.28	1.8	1.79996	2e-05	1.79996	2e-05
-2.279	1.8	1.79996	2e-05	1.79996	2e-05
-2.278	1.8	1.79996	2e-05	1.79996	2e-05
-2.277	1.8	1.79996	2e-05	1.79996	2e-05
-2.276	1.8	1.79996	2e-05	1.79996	2e-05
-2.275	1.8	1.79996	2e-05	1.79996	2e-05
-2.274	1.8	1.79996	2e-05	1.79996	2e-05
-2.273	1.8	1.79996	2e-05	1.79996	2e-05
-2.272	1.8	1.79996	2e-05	1.79996	2e-05
-2.271	1.8	1.79996	2e-05	1.79996	2e-05
-2.27	1.8	1.79996	2e-05	1.79996	2e-05
-2.269	1.8	1.79996	2e-05	1.79996	2e-05
-2.268	1.8	1.79996	2e-05	1.79996	2e-05
-2.267	1.8	1.79996	2e-05	1.79996	2e-05
-2.266	1.8	1.79996	2e-05	1.79996	2e-05
-2.265	1.8	1.79996	2e-05	1.79996	2e-05
-2.264	1.8	1.79996	2e-05	1.79996	2e-05
-2.263	1.8	1.79996	2e-05	1.79996	2e-05
-2.262	1.8	1.79996	2e-05	1.79996	2e-05
-2.261	1.8	1.79996	2e-05	1.79996	2e-05
-2.26	1.8	1.79996	2e-05	1.79996	2e-05
-2.259	1.8	1.79996	2e-05	1.79996	2e-05
-2.258	1.8	1.79996	2e-05	1.79996	2e-05
-2.257	1.8	1.79996	2e-05	1.79996	2e-05
-2.256	1.8	1.79996	2e-05	1.79996	2e-05
-2.255	1.8	1.79996	2e-05	1.79996	2e-05
-2.254	1.8	1.79996	2e-05	1.79996	2e-05
-2.253	1.8	1.79996	2e-05	1.79996	2e-05
-2.252	1.8	1.79996	2e-05	1.79996	2e-05
-2.251	1.8	1.79996	2e-05	1.79996	2e-05
-2.25	1.8	1.79996	2e-05	1.79996	2e-05
-2.249	1.8	1.79996	2e-05	1.79996	2e-05
-2.248	1.8	1.79996	2e-05	1.79996	2e-05
-2.247	1.8	1.79996	2e-05	1.79996	2e-05
-2.246	1.8	1.79996	2e-05	1.79996	2e-05
-2.245	1.8	1.79996	2e-05	1.79996	2e-05
-2.244	1.8	1.79996	2e-05	1.79996	2e-05
-2.243	1.8	1.79996	2e-05	1.79996	2e-05
-2.242	1.8	1.79996	2e-05	1.79996	2e-05
-2.241	1.8	1.79996	2e-05	1.79996	2e-05
-2.24	1.8	1.79996	2e-05	1.79996	2e-05
-2.239	1.8	1.79996	2e-05	1.79996	2e-05
-2.238	1.8	1.79996	2e-05	1.79996	2e-05
-2.237	1.8	1.79996	2e-05	1.79996	2e-05
-2.236	1.8	1.79996	2e-05	1.79996	2e-05
-2.235	1.8	1.79996	2e-05	1.79996	2e-05
-2.234	1.8	1.79996	2e-05	1.79996	2e-05
-2.233	1.8	1.79996	2e-05	1.79996	2e-05
-2.232	1.8	1.79996	2e-05	1.79996	2e-05
-2.231	1.8	1.79996	2e-05	1.79996	2e-05
-2.23	1.8	1.79996	2e-05	1.79996	2e-05
-2.229	1.8	1.79996	2e-05	1.79996	2e-05
-2.228	1.8	1.79996	2e-05	1.79996	2e-05
-2.227	1.8	1.79996	2e-05	1.79996	2e-05
-2.226	1.8	1.79996	2e-05	1.79996	2e-05
-2.225	1.8	1.79996	2e-05	1.79996	2e-05
-2.224	1.8	1.79996	2e-05	1.79996	2e-05
-2.223	1.8	1.79996	2e-05	1.79996	2e-05
-2.222	1.8	1.79996	2e-05	1.79996	2e-05
-2.221	1.8	1.79996	2e-05	1.79996	2e-05
-2.22	1.8	1.79996	2e-05	1.79996	2e-05
-2.219	1.8	1.79996	2e-05	1.79996	2e-05
-2.218	1.8	1.79996	2e-05	1.79996	2e-05
-2.217	1.8	1.79996	2e-05	1.79996	2e-05
-2.216	1.8	1.79996	2e-05	1.79996	2e-05
-2.215	1.8	1.79996	2e-05	1.79996	2e-05
-2.214	1.8	1.79996	2e-05	1.79996	2e-05
-2.213	1.8	1.79996	2e-05	1.79996	2e-05
-2.212	1.8	1.79996	2e-05	1.79996	2e-05
-2.211	1.8	1.79996	2e-05	1.79996	2e-05
-2.21	1.8	1.79996	2e-05	1.79996	2e-05
-2.209	1.8	1.79996	2e-05	1.79996	2e-05
-2.208	1.8	1.79996	2e-05	1.79996	2e-05
-2.207	1.8	1.79996	2e-05	1.79996	2e-05
-2.206	1.8	1.79996	2e-05	1.79996	2e-05
-2.205	1.8	1.79996	2e-05	1.79996	2e-05
-2.204	1.8	1.79996	2e-05	1.79996	2e-05
-2.203	1.8	1.79996	2e-05	1.79996	2e-05
-2.202	1.8	1.79996	2e-05	1.79996	2e-05
-2.201	1.8	1.79996	2e-05	1.79996	2e-05
-2.2	1.8	1.79996	2e-05	1.79996	2e-05
-2.199	1.8	1.79996	2e-05	1.79996	2e-05
-2.198	1.8	1.79996	2e-05	1.79996	2e-05
-2.197	1.8	1.79996	2e-05	1.79996	2e-05
-2.196	1.8	1.79996	2e-05	1.79996	2e-05
-2.195	1.8	1.79996	2e-05	1.79996	2e-05
-2.194	1.8	1.79996	2e-05	1.79996	2e-05
-2.193	1.8	1.79996	2e-05	1.79996	2e-05
-2.192	1.8	1.79996	2e-05	1.79996	2e-05
-2.191	1.8	1.79996	2e-05	1.79996	2e-05
-2.19	1.8	1.79996	2e-05	1.79996	2e-05
-2.189	1.8	1.79996	2e-05	1.79996	2e-05
-2.188	1.8	1.79996	2e-05	1.79996	2e-05
-2.187	1.8	1.79996	2e-05	1.79996	2e-05
-2.186	1.8	1.79996	2e-05	1.79996	2e-05
-2.185	1.8	1.79996	2e-05	1.79996	2e-05
-2.184	1.8	1.79996	2e-05	1.79996	2e-05
-2.183	1.8	1.79996	2e-05	1.79996	2e-05
-2.182	1.8	1.79996	2e-05	1.79996	2e-05
-2.181	1.8	1.79996	2e-05	1.79996	2e-05
-2.18	1.8	1.79996	2e-05	1.79996	2e-05
-2.179	1.8	1.79996	2e-05	1.79996	2e-05
-2.178	1.8	1.79996	2e-05	1.79996	2e-05
-2.177	1.8	1.79996	2e-05	1.79996	2e-05
-2.176	1.8	1.79996	2e-05	1.79996	2e-05
-2.175	1.8	1.79996	2e-05	1.79996	2e-05
-2.174	1.8	1.79996	2e-05	1.79996	2e-05
-2.173	1.8	1.79996	2e-05	1.79996	2e-05
-2.172	1.8	1.79996	2e-05	1.79996	2e-05
-2.171	1.8	1.79996	2e-05	1.79996	2e-05
-2.17	1.8	1.79996	2e-05	1.79996	2e-05
-2.169	1.8	1.79996	2e-05	1.79996	2e-05
-2.168	1.8	1.79996	2e-05	1.79996	2e-05
-2.167	1.8	1.79996	2e-05	1.79996	2e-05
-2.166	1.8	1.79996	2e-05	1.79996	2e-05
-2.165	1.8	1.79996	2e-05	1.79996	2e-05
-2.164	1.8	1.79996	2e-05	1.79996	2e-05
-2.163	1.8	1.79996	2e-05	1.79996	2e-05
-2.162	1.8	1.79996	2e-05	1.79996	2e-05
-2.161	1.8	1.79996	2e-05	1.79996	2e-05
-2.16	1.8	1.79996	2e-05	1.79996	2e-05
-2.159	1.8	1.79996	2e-05	1.79996	2e-05
-2.158	1.8	1.79996	2e-05	1.79996	2e-05
-2.157	1.8	1.79996	2e-05	1.79996	2e-05
-2.156	1.8	1.79996	2e-05	1.79996	2e-05
-2.155	1.8	1.79996	2e-05	1.79996	2e-05
-2.154	1.8	1.79996	2e-05	1.79996	2e-05
-2.153	1.8	1.79996	2e-05	1.79996	2e-05
-2.152	1.8	1.79996	2e-05	1.79996	2e-05
-2.151	1.8	1.79996	2e-05	1.79996	2e-05
-2.15	1.8	1.79996	2e-05	1.79996	2e-05
-2.149	1.8	1.79996	2e-05	1.79996	2e-05
-2.148	1.8	1.79996	2e-05	1.79996	2e-05
-2.147	1.8	1.79996	2e-05	1.79996	2e-05
-2.146	1.8	1.79996	2e-05	1.79996	2e-05
-2.145	1.8	1.79996	2e-05	1.79996	2e-05
-2.144	1.8	1.79996	2e-05	1.79996	2e-05
-2.143	1.8	1.79996	2e-05	1.79996	2e-05
-2.142	1.8	1.79996	2e-05	1.79996	2e-05
-2.141	1.8	1.79996	2e-05	1.79996	2e-05
-2.14	1.8	1.79996	2e-05	1.79996	2e-05
-2.139	1.8	1.79996	2e-05	1.79996	2e-05
-2.138	1.8	1.79996	2e-05	1.79996	2e-05
-2.137	1.8	1.79996	2e-05	1.79996	2e-05
-2.136	1.8	1.79996	2e-05	1.79996	2e-05
-2.135	1.8	1.79996	2e-05	1.79996	2e-05
-2.134	1.8	1.79996	2e-05	1.79996	2e-05
-2.133	1.8	1.79996	2e-05	1.79996	2e-05
-2.132	1.8	1.79996	2e-05	1.79996	2e-05
-2.131	1.8	1.79996	2e-05	1.79996	2e-05
-2.13	1.8	1.79996	2e-05	1.79996	2e-05
-2.129	1.8	1.79996	2e-05	1.79996	2e-05
-2.128	1.8	1.79996	2e-05	1.79996	2e-05
-2.127	1.8	1.79996	2e-05	1.79996	2e-05
-2.126	1.8	1.79996	2e-05	1.79996	2e-05
-2.125	1.8	1.79996	2e-05	1.79996	2e-05
-2.124	1.8	1.79996	2e-05	1.79996	2e-05
-2.123	1.8	1.79996	2e-05	1.79996	2e-05
-2.122	1.8	1.79996	2e-05	1.79996	2e-05
-2.121	1.8	1.79996	2e-05	1.79996	2e-05
-2.12	1.8	1.79996	2e-05	1.79996	2e-05
-2.119	1.8	1.79996	2e-05	1.79996	2e-05
-2.118	1.8	1.79996	2e-05	1.79996	2e-05
-2.117	1.8	1.79996	2e-05	1.79996	2e-05
-2.116	1.8	1.79996	2e-05	1.79996	2e-05
-2.115	1.8	1.79996	2e-05	1.79996	2e-05
-2.114	1.8	1.79996	2e-05	1.79996	2e-05
-2.113	1.8	1.79996	2e-05	1.79996	2e-05
-2.112	1.8	1.79996	2e-05	1.79996	2e-05
-2.111	1.8	1.79996	2e-05	1.79996	2e-05
-2.11	1.8	1.79996	2e-05	1.79996	2e-05
-2.109	1.8	1.79996	2e-05	1.79996	2e-05
-2.108	1.8	1.79996	2e-05	1.79996	2e-05
-2.107	1.8	1.79996	2e-05	1.79996	2e-05
-2.106	1.8	1.79996	2e-05	1.79996	2e-05
-2.105	1.8	1.79996	2e-05	1.79996	2e-05
-2.104	1.8	1.79996	2e-05	1.79996	2e-05
-2.103	1.8	1.79996	2e-05	1.79996	2e-05
-2.102	1.8	1.79996	2e-05	1.79996	2e-05
-2.101	1.8	1.79996	2e-05	1.79996	2e-05
-2.1	1.8	1.79996	2e-05	1.79996	2e-05
-2.099	1.8	1.79996	2e-05	1.79996	2e-05
-2.098	1.8	1.79996	2e-05	1.79996	2e-05
-2.097	1.8	1.79996	2e-05	1.79996	2e-05
-2.096	1.8	1.79996	2e-05	1.79996	2e-05
-2.095	1.8	1.79996	2e-05	1.79996	2e-05
-2.094	1.8	1.79996	2e-05	1.79996	2e-05
-2.093	1.8	1.79996	2e-05	1.79996	2e-05
-2.092	1.8	1.79996	2e-05	1.79996	2e-05
-2.091	1.8	1.79996	2e-05	1.79996	2e-05
-2.09	1.8	1.79996	2e-05	1.79996	2e-05
-2.089	1.8	1.79996	2e-05	1.79996	2e-05
-2.088	1.8	1.79996	2e-05	1.79996	2e-05
-2.087	1.8	1.79996	2e-05	1.79996	2e-05
-2.086	1.8	1.79996	2e-05	1.79996	2e-05
-2.085	1.8	1.79996	2e-05	1.79996	2e-05
-2.084	1.8	1.79996	2e-05	1.79996	2e-05
-2.083	1.8	1.79996	2e-05	1.79996	2e-05
-2.082	1.8	1.79996	2e-05	1.79996	2e-05
-2.081	1.8	1.79996	2e-05	1.79996	2e-05
-2.08	1.8	1.79996	2e-05	1.79996	2e-05
-2.079	1.8	1.79996	2e-05	1.79996	2e-05
-2.078	1.8	1.79996	2e-05	1.79996	2e-05
-2.077	1.8	1.79996	2e-05	1.79996	2e-05
-2.076	1.8	1.79996	2e-05	1.79996	2e-05
-2.075	1.8	1.79996	2e-05	1.79996	2e-05
-2.074	1.8	1.79996	2e-05	1.79996	2e-05
-2.073	1.8	1.79996	2e-05	1.79996	2e-05
-2.072	1.8	1.79996	2e-05	1.79996	2e-05
-2.071	1.8	1.79996	2e-05	1.79996	2e-05
-2.07	1.8	1.79996	2e-05	1.79996	2e-05
-2.069	1.8	1.79996	2e-05	1.79996	2e-05
-2.068	1.8	1.79996	2e-05	1.79996	2e-05
-2.067	1.8	1.79996	2e-05	1.79996	2e-05
-2.066	1.8	1.79996	2e-05	1.79996	2e-05
-2.065	1.8	1.79996	2e-05	1.79996	2e-05
-2.064	1.8	1.79996	2e-05	1.79996	2e-05
-2.063	1.8	1.79996	2e-05	1.79996	2e-05
-2.062	1.8	1.79996	2e-05	1.79996	2e-05
-2.061	1.8	1.79996	2e-05	1.79996	2e-05
-2.06	1.8	1.79996	2e-05	1.79996	2e-05
-2.059	1.8	1.79996	2e-05	1.79996	2e-05
-2.058	1.8	1.79996	2e-05	1.79996	2e-05
-2.057	1.8	1.79996	2e-05	1.79996	2e-05
-2.056	1.8	1.79996	2e-05	1.79996	2e-05
-2.055	1.8	1.79996	2e-05	1.79996	2e-05
-2.054	1.8	1.79996	2e-05	1.79996	2e-05
-2.053	1.8	1.79996	2e-05	1.79996	2e-05
-2.052	1.8	1.79996	2e-05	1.79996	2e-05
-2.051	1.8	1.79996	2e-05	1.79996	2e-05
-2.05	1.8	1.79996	2e-05	1.79996	2e-05
-2.049	1.8	1.79996	2e-05	1.79996	2e-05
-2.048	1.8	1.79996	2e-05	1.79996	2e-05
-2.047	1.8	1.79996	2e-05	1.79996	2e-05
-2.046	1.8	1.79996	2e-05	1.79996	2e-05
-2.045	1.8	1.79996	2e-05	1.79996	2e-05
-2.044	1.8	1.79996	2e-05	1.79996	2e-05
-2.043	1.8	1.79996	2e-05	1.79996	2e-05
-2.042	1.8	1.79996	2e-05	1.79996	2e-05
-2.041	1.8	1.79996	2e-05	1.79996	2e-05
-2.04	1.8	1.79996	2e-05	1.79996	2e-05
-2.039	1.8	1.79996	2e-05	1.79996	2e-05
-2.038	1.8	1.79996	2e-05	1.79996	2e-05
-2.037	1.8	1.79996	2e-05	1.79996	2e-05
-2.036	1.8	1.79996	2e-05	1.79996	2e-05
-2.035	1.8	1.79996	2e-05	1.79996	2e-05
-2.034	1.8	1.79996	2e-05	1.79996	2e-05
-2.033	1.8	1.79996	2e-05	1.79996	2e-05
-2.032	1.8	1.79996	2e-05	1.79996	2e-05
-2.031	1.8	1.79996	2e-05	1.79996	2e-05
-2.03	1.8	1.79996	2e-05	1.79996	2e-05
-2.029	1.8	1.79996	2e-05	1.79996	2e-05
-2.028	1.8	1.79996	2e-05	1.79996	2e-05
-2.027	1.8	1.79996	2e-05	1.79996	2e-05
-2.026	1.8	1.79996	2e-05	1.79996	2e-05
-2.025	1.8	1.79996	2e-05	1.79996	2e-05
-2.024	1.8	1.79996	2e-05	1.79996	2e-05
-2.023	1.8	1.79996	2e-05	1.79996	2e-05
-2.022	1.8	1.79996	2e-05	1.79996	2e-05
-2.021	1.8	1.79996	2e-05	1.79996	2e-05
-2.02	1.8	1.79996	2e-05	1.79996	2e-05
-2.019	1.8	1.79996	2e-05	1.79996	2e-05
-2.018	1.8	1.79996	2e-05	1.79996	2e-05
-2.017	1.8	1.79996	2e-05	1.79996	2e-05
-2.016	1.8	1.79996	2e-05	1.79996	2e-05
-2.015	1.8	1.79996	2e-05	1.79996	2e-05
-2.014	1.8	1.79996	2e-05	1.79996	2e-05
-2.013	1.8	1.79996	2e-05	1.79996	2e-05
-2.012	1.8	1.79996	2e-05	1.79996	2e-05
-2.011	1.8	1.79996	2e-05	1.79996	2e-05
-2.01	1.8	1.79996	2e-05	1.79996	2e-05
-2.009	1.8	1.79996	2e-05	1.79996	2e-05
-2.008	1.8	1.79996	2e-05	1.79996	2e-05
-2.007	1.8	1.79996	2e-05	1.79996	2e-05
-2.006	1.8	1.79996	2e-05	1.79996	2e-05
-2.005	1.8	1.79996	2e-05	1.79996	2e-05
-2.004	1.8	1.79996	2e-05	1.79996	2e-05
-2.003	1.8	1.79996	2e-05	1.79996	2e-05
-2.002	1.8	1.79996	2e-05	1.79996	2e-05
-2.001	1.8	1.79996	2e-05	1.79996	2e-05
-2	1.8	1.79996	2e-05	1.79996	2e-05
-1.999	1.8	1.79996	2e-05	1.79996	2e-05
-1.998	1.8	1.79996	2e-05	1.79996	2e-05
-1.997	1.8	1.79996	2e-05	1.79996	2e-05
-1.996	1.8	1.79996	2e-05	1.79996	2e-05
-1.995	1.8	1.79996	2e-05	1.79996	2e-05
-1.994	1.8	1.79996	2e-05	1.79996	2e-05
-1.993	1.8	1.79996	2e-05	1.79996	2e-05
-1.992	1.8	1.79996	2e-05	1.79996	2e-05
-1.991	1.8	1.79996	2e-05	1.79996	2e-05
-1.99	1.8	1.79996	2e-05	1.79996	2e-05
-1.989	1.8	1.79996	2e-05	1.79996	2e-05
-1.988	1.8	1.79996	2e-05	1.79996	2e-05
-1.987	1.8	1.79996	2e-05	1.79996	2e-05
-1.986	1.8	1.79996	2e-05	1.79996	2e-05
-1.985	1.8	1.79996	2e-05	1.79996	2e-05
-1.984	1.8	1.79996	2e-05	1.79996	2e-05
-1.983	1.8	1.79996	2e-05	1.79996	2e-05
-1.982	1.8	1.79996	2e-05	1.79996	2e-05
-1.981	1.8	1.79996	2e-05	1.79996	2e-05
-1.98	1.8	1.79996	2e-05	1.79996	2e-05
-1.979	1.8	1.79996	2e-05	1.79996	2e-05
-1.978	1.8	1.79996	2e-05	1.79996	2e-05
-1.977	1.8	1.79996	2e-05	1.79996	2e-05
-1.976	1.8	1.79996	2e-05	1.79996	2e-05
-1.975	1.8	1.79996	2e-05	1.79996	2e-05
-1.974	1.8	1.79996	2e-05	1.79996	2e-05
-1.973	1.8	1.79996	2e-05	1.79996	2e-05
-1.972	1.8	1.79996	2e-05	1.79996	2e-05
-1.971	1.8	1.79996	2e-05	1.79996	2e-05
-1.97	1.8	1.79996	2e-05	1.79996	2e-05
-1.969	1.8	1.79996	2e-05	1.79996	2e-05
-1.968	1.8	1.79996	2e-05	1.79996	2e-05
-1.967	1.8	1.79996	2e-05	1.79996	2e-05
-1.966	1.8	1.79996	2e-05	1.79996	2e-05
-1.965	1.8	1.79996	2e-05	1.79996	2e-05
-1.964	1.8	1.79996	2e-05	1.79996	2e-05
-1.963	1.8	1.79996	2e-05	1.79996	2e-05
-1.962	1.8	1.79996	2e-05	1.79996	2e-05
-1.961	1.8	1.79996	2e-05	1.79996	2e-05
-1.96	1.8	1.79996	2e-05	1.79996	2e-05
-1.959	1.8	1.79996	2e-05	1.79996	2e-05
-1.958	1.8	1.79996	2e-05	1.79996	2e-05
-1.957	1.8	1.79996	2e-05	1.79996	2e-05
-1.956	1.8	1.79996	2e-05	1.79996	2e-05
-1.955	1.8	1.79996	2e-05	1.79996	2e-05
-1.954	1.8	1.79996	2e-05	1.79996	2e-05
-1.953	1.8	1.79996	2e-05	1.79996	2e-05
-1.952	1.8	1.79996	2e-05	1.79996	2e-05
-1.951	1.8	1.79996	2e-05	1.79996	2e-05
-1.95	1.8	1.79996	2e-05	1.79996	2e-05
-1.949	1.8	1.79996	2e-05	1.79996	2e-05
-1.948	1.8	1.79996	2e-05	1.79996	2e-05
-1.947	1.8	1.79996	2e-05	1.79996	2e-05
-1.946	1.8	1.79996	2e-05	1.79996	2e-05
-1.945	1.8	1.79996	2e-05	1.79996	2e-05
-1.944	1.8	1.79996	2e-05	1.79996	2e-05
-1.943	1.8	1.79996	2e-05	1.79996	2e-05
-1.942	1.8	1.79996	2e-05	1.79996	2e-05
-1.941	1.8	1.79996	2e-05	1.79996	2e-05
-1.94	1.8	1.79996	2e-05	1.79996	2e-05
-1.939	1.8	1.79996	2e-05	1.79996	2e-05
-1.938	1.8	1.79996	2e-05	1.79996	2e-05
-1.937	1.8	1.79996	2e-05	1.79996	2e-05
-1.936	1.8	1.79996	2e-05	1.79996	2e-05
-1.935	1.8	1.79996	2e-05	1.79996	2e-05
-1.934	1.8	1.79996	2e-05	1.79996	2e-05
-1.933	1.8	1.79996	2e-05	1.79996	2e-05
-1.932	1.8	1.79996	2e-05	1.79996	2e-05
-1.931	1.8	1.79996	2e-05	1.79996	2e-05
-1.93	1.8	1.79996	2e-05	1.79996	2e-05
-1.929	1.8	1.79996	2e-05	1.79996	2e-05
-1.928	1.8	1.79996	2e-05	1.79996	2e-05
-1.927	1.8	1.79996	2e-05	1.79996	2e-05
-1.926	1.8	1.79996	2e-05	1.79996	2e-05
-1.925	1.8	1.79996	2e-05	1.79996	2e-05
-1.924	1.8	1.79996	2e-05	1.79996	2e-05
-1.923	1.8	1.79996	2e-05	1.79996	2e-05
-1.922	1.8	1.79996	2e-05	1.79996	2e-05
-1.921	1.8	1.79996	2e-05	1.79996	2e-05
-1.92	1.8	1.79996	2e-05	1.79996	2e-05
-1.919	1.8	1.79996	2e-05	1.79996	2e-05
-1.918	1.8	1.79996	2e-05	1.79996	2e-05
-1.917	1.8	1.79996	2e-05	1.79996	2e-05
-1.916	1.8	1.79996	2e-05	1.79996	2e-05
-1.915	1.8	1.79996	2e-05	1.79996	2e-05
-1.914	1.8	1.79996	2e-05	1.79996	2e-05
-1.913	1.8	1.79996	2e-05	1.79996	2e-05
-1.912	1.8	1.79996	2e-05	1.79996	2e-05
-1.911	1.8	1.79996	2e-05	1.79996	2e-05
-1.91	1.8	1.79996	2e-05	1.79996	2e-05
-1.909	1.8	1.79996	2e-05	1.79996	2e-05
-1.908	1.8	1.79996	2e-05	1.79996	2e-05
-1.907	1.8	1.79996	2e-05	1.79996	2e-05
-1.906	1.8	1.79996	2e-05	1.79996	2e-05
-1.905	1.8	1.79996	2e-05	1.79996	2e-05
-1.904	1.8	1.79996	2e-05	1.79996	2e-05
-1.903	1.8	1.79996	2e-05	1.79996	2e-05
-1.902	1.8	1.79996	2e-05	1.79996	2e-05
-1.901	1.8	1.79996	2e-05	1.79996	2e-05
-1.9	1.8	1.79996	2e-05	1.79996	2e-05
-1.899	1.8	1.79996	2e-05	1.79996	2e-05
-1.898	1.8	1.79996	2e-05	1.79996	2e-05
-1.897	1.8	1.79996	2e-05	1.79996	2e-05
-1.896	1.8	1.79996	2e-05	1.79996	2e-05
-1.895	1.8	1.79996	2e-05	1.79996	2e-05
-1.894	1.8	1.79996	2e-05	1.79996	2e-05
-1.893	1.8	1.79996	2e-05	1.79996	2e-05
-1.892	1.8	1.79996	2e-05	1.79996	2e-05
-1.891	1.8	1.79996	2e-05	1.79996	2e-05
-1.89	1.8	1.79996	2e-05	1.79996	2e-05
-1.889	1.8	1.79996	2e-05	1.79996	2e-05
-1.888	1.8	1.79996	2e-05	1.79996	2e-05
-1.887	1.8	1.79996	2e-05	1.79996	2e-05
-1.886	1.8	1.79996	2e-05	1.79996	2e-05
-1.885	1.8	1.79996	2e-05	1.79996	2e-05
-1.884	1.8	1.79996	2e-05	1.79996	2e-05
-1.883	1.8	1.79996	2e-05	1.79996	2e-05
-1.882	1.8	1.79996	2e-05	1.79996	2e-05
-1.881	1.8	1.79996	2e-05	1.79996	2e-05
-1.88	1.8	1.79996	2e-05	1.79996	2e-05
-1.879	1.8	1.79996	2e-05	1.79996	2e-05
-1.878	1.8	1.79996	2e-05	1.79996	2e-05
-1.877	1.8	1.79996	2e-05	1.79996	2e-05
-1.876	1.8	1.79996	2e-05	1.79996	2e-05
-1.875	1.8	1.79996	2e-05	1.79996	2e-05
-1.874	1.8	1.79996	2e-05	1.79996	2e-05
-1.873	1.8	1.79996	2e-05	1.79996	2e-05
-1.872	1.8	1.79996	2e-05	1.79996	2e-05
-1.871	1.8	1.79996	2e-05	1.79996	2e-05
-1.87	1.8	1.79996	2e-05	1.79996	2e-05
-1.869	1.8	1.79996	2e-05	1.79996	2e-05
-1.868	1.8	1.79996	2e-05	1.79996	2e-05
-1.867	1.8	1.79996	2e-05	1.79996	2e-05
-1.866	1.8	1.79996	2e-05	1.79996	2e-05
-1.865	1.8	1.79996	2e-05	1.79996	2e-05
-1.864	1.8	1.79996	2e-05	1.79996	2e-05
-1.863	1.8	1.79996	2e-05	1.79996	2e-05
-1.862	1.8	1.79996	2e-05	1.79996	2e-05
-1.861	1.8	1.79996	2e-05	1.79996	2e-05
-1.86	1.8	1.79996	2e-05	1.79996	2e-05
-1.859	1.8	1.79996	2e-05	1.79996	2e-05
-1.858	1.8	1.79996	2e-05	1.79996	2e-05
-1.857	1.8	1.79996	2e-05	1.79996	2e-05
-1.856	1.8	1.79996	2e-05	1.79996	2e-05
-1.855	1.8	1.79996	2e-05	1.79996	2e-05
-1.854	1.8	1.79996	2e-05	1.79996	2e-05
-1.853	1.8	1.79996	2e-05	1.79996	2e-05
-1.852	1.8	1.79996	2e-05	1.79996	2e-05
-1.851	1.8	1.79996	2e-05	1.79996	2e-05
-1.85	1.8	1.79996	2e-05	1.79996	2e-05
-1.849	1.8	1.79996	2e-05	1.79996	2e-05
-1.848	1.8	1.79996	2e-05	1.79996	2e-05
-1.847	1.8	1.79996	2e-05	1.79996	2e-05
-1.846	1.8	1.79996	2e-05	1.79996	2e-05
-1.845	1.8	1.79996	2e-05	1.79996	2e-05
-1.844	1.8	1.79996	2e-05	1.79996	2e-05
-1.843	1.8	1.79996	2e-05	1.79996	2e-05
-1.842	1.8	1.79996	2e-05	1.79996	2e-05
-1.841	1.8	1.79996	2e-05	1.79996	2e-05
-1.84	1.8	1.79996	2e-05	1.79996	2e-05
-1.839	1.8	1.79996	2e-05	1.79996	2e-05
-1.838	1.8	1.79996	2e-05	1.79996	2e-05
-1.837	1.8	1.79996	2e-05	1.79996	2e-05
-1.836	1.8	1.79996	2e-05	1.79996	2e-05
-1.835	1.8	1.79996	2e-05	1.79996	2e-05
-1.834	1.8	1.79996	2e-05	1.79996	2e-05
-1.833	1.8	1.79996	2e-05	1.79996	2e-05
-1.832	1.8	1.79996	2e-05	1.79996	2e-05
-1.831	1.8	1.79996	2e-05	1.79996	2e-05
-1.83	1.8	1.79996	2e-05	1.79996	2e-05
-1.829	1.8	1.79996	2e-05	1.79996	2e-05
-1.828	1.8	1.79996	2e-05	1.79996	2e-05
-1.827	1.8	1.79996	2e-05	1.79996	2e-05
-1.826	1.8	1.79996	2e-05	1.79996	2e-05
-1.825	1.8	1.79996	2e-05	1.79996	2e-05
-1.824	1.8	1.79996	2e-05	1.79996	2e-05
-1.823	1.8	1.79996	2e-05	1.79996	2e-05
-1.822	1.8	1.79996	2e-05	1.79996	2e-05
-1.821	1.8	1.79996	2e-05	1.79996	2e-05
-1.82	1.8	1.79996	2e-05	1.79996	2e-05
-1.819	1.8	1.79996	2e-05	1.79996	2e-05
-1.818	1.8	1.79996	2e-05	1.79996	2e-05
-1.817	1.8	1.79996	2e-05	1.79996	2e-05
-1.816	1.8	1.79996	2e-05	1.79996	2e-05
-1.815	1.8	1.79996	2e-05	1.79996	2e-05
-1.814	1.8	1.79996	2e-05	1.79996	2e-05
-1.813	1.8	1.79996	2e-05	1.79996	2e-05
-1.812	1.8	1.79996	2e-05	1.79996	2e-05
-1.811	1.8	1.79996	2e-05	1.79996	2e-05
-1.81	1.8	1.79996	2e-05	1.79996	2e-05
-1.809	1.8	1.79996	2e-05	1.79996	2e-05
-1.808	1.8	1.79996	2e-05	1.79996	2e-05
-1.807	1.8	1.79996	2e-05	1.79996	2e-05
-1.806	1.8	1.79996	2e-05	1.79996	2e-05
-1.805	1.8	1.79996	2e-05	1.79996	2e-05
-1.804	1.8	1.79996	2e-05	1.79996	2e-05
-1.803	1.8	1.79996	2e-05	1.79996	2e-05
-1.802	1.8	1.79996	2e-05	1.79996	2e-05
-1.801	1.8	1.79996	2e-05	1.79996	2e-05
-1.8	1.8	1.79996	2e-05	1.79996	2e-05
-1.799	1.8	1.79996	2e-05	1.79996	2e-05
-1.798	1.8	1.79996	2e-05	1.79996	2e-05
-1.797	1.8	1.79996	2e-05	1.79996	2e-05
-1.796	1.8	1.79996	2e-05	1.79996	2e-05
-1.795	1.8	1.79996	2e-05	1.79996	2e-05
-1.794	1.8	1.79996	2e-05	1.79996	2e-05
-1.793	1.8	1.79996	2e-05	1.79996	2e-05
-1.792	1.8	1.79996	2e-05	1.79996	2e-05
-1.791	1.8	1.79996	2e-05	1.79996	2e-05
-1.79	1.8	1.79996	2e-05	1.79996	2e-05
-1.789	1.8	1.79996	2e-05	1.79996	2e-05
-1.788	1.8	1.79996	2e-05	1.79996	2e-05
-1.787	1.8	1.79996	2e-05	1.79996	2e-05
-1.786	1.8	1.79996	2e-05	1.79996	2e-05
-1.785	1.8	1.79996	2e-05	1.79996	2e-05
-1.784	1.8	1.79996	2e-05	1.79996	2e-05
-1.783	1.8	1.79996	2e-05	1.79996	2e-05
-1.782	1.8	1.79996	2e-05	1.79996	2e-05
-1.781	1.8	1.79996	2e-05	1.79996	2e-05
-1.78	1.8	1.79996	2e-05	1.79996	2e-05
-1.779	1.8	1.79996	2e-05	1.79996	2e-05
-1.778	1.8	1.79996	2e-05	1.79996	2e-05
-1.777	1.8	1.79996	2e-05	1.79996	2e-05
-1.776	1.8	1.79996	2e-05	1.79996	2e-05
-1.775	1.8	1.79996	2e-05	1.79996	2e-05
-1.774	1.8	1.79996	2e-05	1.79996	2e-05
-1.773	1.8	1.79996	2e-05	1.79996	2e-05
-1.772	1.8	1.79996	2e-05	1.79996	2e-05
-1.771	1.8	1.79996	2e-05	1.79996	2e-05
-1.77	1.8	1.79996	2e-05	1.79996	2e-05
-1.769	1.8	1.79996	2e-05	1.79996	2e-05
-1.768	1.8	1.79996	2e-05	1.79996	2e-05
-1.767	1.8	1.79996	2e-05	1.79996	2e-05
-1.766	1.8	1.79996	2e-05	1.79996	2e-05
-1.765	1.8	1.79996	2e-05	1.79996	2e-05
-1.764	1.8	1.79996	2e-05	1.79996	2e-05
-1.763	1.8	1.79996	2e-05	1.79996	2e-05
-1.762	1.8	1.79996	2e-05	1.79996	2e-05
-1.761	1.8	1.79996	2e-05	1.79996	2e-05
-1.76	1.8	1.79996	2e-05	1.79996	2e-05
-1.759	1.8	1.79996	2e-05	1.79996	2e-05
-1.758	1.8	1.79996	2e-05	1.79996	2e-05
-1.757	1.8	1.79996	2e-05	1.79996	2e-05
-1.756	1.8	1.79996	2e-05	1.79996	2e-05
-1.755	1.8	1.79996	2e-05	1.79996	2e-05
-1.754	1.8	1.79996	2e-05	1.79996	2e-05
-1.753	1.8	1.79996	2e-05	1.79996	2e-05
-1.752	1.8	1.79996	2e-05	1.79996	2e-05
-1.751	1.8	1.79996	2e-05	1.79996	2e-05
-1.75	1.8	1.79996	2e-05	1.79996	2e-05
-1.749	1.8	1.79996	2e-05	1.79996	2e-05
-1.748	1.8	1.79996	2e-05	1.79996	2e-05
-1.747	1.8	1.79996	2e-05	1.79996	2e-05
-1.746	1.8	1.79996	2e-05	1.79996	2e-05
-1.745	1.8	1.79996	2e-05	1.79996	2e-05
-1.744	1.8	1.79996	2e-05	1.79996	2e-05
-1.743	1.8	1.79996	2e-05	1.79996	2e-05
-1.742	1.8	1.79996	2e-05	1.79996	2e-05
-1.741	1.8	1.79996	2e-05	1.79996	2e-05
-1.74	1.8	1.79996	2e-05	1.79996	2e-05
-1.739	1.8	1.79996	2e-05	1.79996	2e-05
-1.738	1.8	1.79996	2e-05	1.79996	2e-05
-1.737	1.8	1.79996	2e-05	1.79996	2e-05
-1.736	1.8	1.79996	2e-05	1.79996	2e-05
-1.735	1.8	1.79996	2e-05	1.79996	2e-05
-1.734	1.8	1.79996	2e-05	1.79996	2e-05
-1.733	1.8	1.79996	2e-05	1.79996	2e-05
-1.732	1.8	1.79996	2e-05	1.79996	2e-05
-1.731	1.8	1.79996	2e-05	1.79996	2e-05
-1.73	1.8	1.79996	2e-05	1.79996	2e-05
-1.729	1.8	1.79996	2e-05	1.79996	2e-05
-1.728	1.8	1.79996	2e-05	1.79996	2e-05
-1.727	1.8	1.79996	2e-05	1.79996	2e-05
-1.726	1.8	1.79996	2e-05	1.79996	2e-05
-1.725	1.8	1.79996	2e-05	1.79996	2e-05
-1.724	1.8	1.79996	2e-05	1.79996	2e-05
-1.723	1.8	1.79996	2e-05	1.79996	2e-05
-1.722	1.8	1.79996	2e-05	1.79996	2e-05
-1.721	1.8	1.79996	2e-05	1.79996	2e-05
-1.72	1.8	1.79996	2e-05	1.79996	2e-05
-1.719	1.8	1.79996	2e-05	1.79996	2e-05
-1.718	1.8	1.79996	2e-05	1.79996	2e-05
-1.717	1.8	1.79996	2e-05	1.79996	2e-05
-1.716	1.8	1.79996	2e-05	1.79996	2e-05
-1.715	1.8	1.79996	2e-05	1.79996	2e-05
-1.714	1.8	1.79996	2e-05	1.79996	2e-05
-1.713	1.8	1.79996	2e-05	1.79996	2e-05
-1.712	1.8	1.79996	2e-05	1.79996	2e-05
-1.711	1.8	1.79996	2e-05	1.79996	2e-05
-1.71	1.8	1.79996	2e-05	1.79996	2e-05
-1.709	1.8	1.79996	2e-05	1.79996	2e-05
-1.708	1.8	1.79996	2e-05	1.79996	2e-05
-1.707	1.8	1.79996	2e-05	1.79996	2e-05
-1.706	1.8	1.79996	2e-05	1.79996	2e-05
-1.705	1.8	1.79996	2e-05	1.79996	2e-05
-1.704	1.8	1.79996	2e-05	1.79996	2e-05
-1.703	1.8	1.79996	2e-05	1.79996	2e-05
-1.702	1.8	1.79996	2e-05	1.79996	2e-05
-1.701	1.8	1.79996	2e-05	1.79996	2e-05
-1.7	1.8	1.79996	2e-05	1.79996	2e-05
-1.699	1.8	1.79996	2e-05	1.79996	2e-05
-1.698	1.8	1.79996	2e-05	1.79996	2e-05
-1.697	1.8	1.79996	2e-05	1.79996	2e-05
-1.696	1.8	1.79996	2e-05	1.79996	2e-05
-1.695	1.8	1.79996	2e-05	1.79996	2e-05
-1.694	1.8	1.79996	2e-05	1.79996	2e-05
-1.693	1.8	1.79996	2e-05	1.79996	2e-05
-1.692	1.8	1.79996	2e-05	1.79996	2e-05
-1.691	1.8	1.79996	2e-05	1.79996	2e-05
-1.69	1.8	1.79996	2e-05	1.79996	2e-05
-1.689	1.8	1.79996	2e-05	1.79996	2e-05
-1.688	1.8	1.79996	2e-05	1.79996	2e-05
-1.687	1.8	1.79996	2e-05	1.79996	2e-05
-1.686	1.8	1.79996	2e-05	1.79996	2e-05
-1.685	1.8	1.79996	2e-05	1.79996	2e-05
-1.684	1.8	1.79996	2e-05	1.79996	2e-05
-1.683	1.8	1.79996	2e-05	1.79996	2e-05
-1.682	1.8	1.79996	2e-05	1.79996	2e-05
-1.681	1.8	1.79996	2e-05	1.79996	2e-05
-1.68	1.8	1.79996	2e-05	1.79996	2e-05
-1.679	1.8	1.79996	2e-05	1.79996	2e-05
-1.678	1.8	1.79996	2e-05	1.79996	2e-05
-1.677	1.8	1.79996	2e-05	1.79996	2e-05
-1.676	1.8	1.79996	2e-05	1.79996	2e-05
-1.675	1.8	1.79996	2e-05	1.79996	2e-05
-1.674	1.8	1.79996	2e-05	1.79996	2e-05
-1.673	1.8	1.79996	2e-05	1.79996	2e-05
-1.672	1.8	1.79996	2e-05	1.79996	2e-05
-1.671	1.8	1.79996	2e-05	1.79996	2e-05
-1.67	1.8	1.79996	2e-05	1.79996	2e-05
-1.669	1.8	1.79996	2e-05	1.79996	2e-05
-1.668	1.8	1.79996	2e-05	1.79996	2e-05
-1.667	1.8	1.79996	2e-05	1.79996	2e-05
-1.666	1.8	1.79996	2e-05	1.79996	2e-05
-1.665	1.8	1.79996	2e-05	1.79996	2e-05
-1.664	1.8	1.79996	2e-05	1.79996	2e-05
-1.663	1.8	1.79996	2e-05	1.79996	2e-05
-1.662	1.8	1.79996	2e-05	1.79996	2e-05
-1.661	1.8	1.79996	2e-05	1.79996	2e-05
-1.66	1.8	1.79996	2e-05	1.79996	2e-05
-1.659	1.8	1.79996	2e-05	1.79996	2e-05
-1.658	1.8	1.79996	2e-05	1.79996	2e-05
-1.657	1.8	1.79996	2e-05	1.79996	2e-05
-1.656	1.8	1.79996	2e-05	1.79996	2e-05
-1.655	1.8	1.79996	2e-05	1.79996	2e-05
-1.654	1.8	1.79996	2e-05	1.79996	2e-05
-1.653	1.8	1.79996	2e-05	1.79996	2e-05
-1.652	1.8	1.79996	2e-05	1.79996	2e-05
-1.651	1.8	1.79996	2e-05	1.79996	2e-05
-1.65	1.8	1.79996	2e-05	1.79996	2e-05
-1.649	1.8	1.79996	2e-05	1.79996	2e-05
-1.648	1.8	1.79996	2e-05	1.79996	2e-05
-1.647	1.8	1.79996	2e-05	1.79996	2e-05
-1.646	1.8	1.79996	2e-05	1.79996	2e-05
-1.645	1.8	1.79996	2e-05	1.79996	2e-05
-1.644	1.8	1.79996	2e-05	1.79996	2e-05
-1.643	1.8	1.79996	2e-05	1.79996	2e-05
-1.642	1.8	1.79996	2e-05	1.79996	2e-05
-1.641	1.8	1.79996	2e-05	1.79996	2e-05
-1.64	1.8	1.79996	2e-05	1.79996	2e-05
-1.639	1.8	1.79996	2e-05	1.79996	2e-05
-1.638	1.8	1.79996	2e-05	1.79996	2e-05
-1.637	1.8	1.79996	2e-05	1.79996	2e-05
-1.636	1.8	1.79996	2e-05	1.79996	2e-05
-1.635	1.8	1.79996	2e-05	1.79996	2e-05
-1.634	1.8	1.79996	2e-05	1.79996	2e-05
-1.633	1.8	1.79996	2e-05	1.79996	2e-05
-1.632	1.8	1.79996	2e-05	1.79996	2e-05
-1.631	1.8	1.79996	2e-05	1.79996	2e-05
-1.63	1.8	1.79996	2e-05	1.79996	2e-05
-1.629	1.8	1.79996	2e-05	1.79996	2e-05
-1.628	1.8	1.79996	2e-05	1.79996	2e-05
-1.627	1.8	1.79996	2e-05	1.79996	2e-05
-1.626	1.8	1.79996	2e-05	1.79996	2e-05
-1.625	1.8	1.79996	2e-05	1.79996	2e-05
-1.624	1.8	1.79996	2e-05	1.79996	2e-05
-1.623	1.8	1.79996	2e-05	1.79996	2e-05
-1.622	1.8	1.79996	2e-05	1.79996	2e-05
-1.621	1.8	1.79996	2e-05	1.79996	2e-05
-1.62	1.8	1.79996	2e-05	1.79996	2e-05
-1.619	1.8	1.79996	2e-05	1.79996	2e-05
-1.618	1.8	1.79996	2e-05	1.79996	2e-05
-1.617	1.8	1.79996	2e-05	1.79996	2e-05
-1.616	1.8	1.79996	2e-05	1.79996	2e-05
-1.615	1.8	1.79996	2e-05	1.79996	2e-05
-1.614	1.8	1.79996	2e-05	1.79996	2e-05
-1.613	1.8	1.79996	2e-05	1.79996	2e-05
-1.612	1.8	1.79996	2e-05	1.79996	2e-05
-1.611	1.8	1.79996	2e-05	1.79996	2e-05
-1.61	1.8	1.79996	2e-05	1.79996	2e-05
-1.609	1.8	1.79996	2e-05	1.79996	2e-05
-1.608	1.8	1.79996	2e-05	1.79996	2e-05
-1.607	1.8	1.79996	2e-05	1.79996	2e-05
-1.606	1.8	1.79996	2e-05	1.79996	2e-05
-1.605	1.8	1.79996	2e-05	1.79996	2e-05
-1.604	1.8	1.79996	2e-05	1.79996	2e-05
-1.603	1.8	1.79996	2e-05	1.79996	2e-05
-1.602	1.8	1.79996	2e-05	1.79996	2e-05
-1.601	1.8	1.79996	2e-05	1.79996	2e-05
-1.6	1.8	1.79996	2e-05	1.79996	2e-05
-1.599	1.8	1.79996	2e-05	1.79996	2e-05
-1.598	1.8	1.79996	2e-05	1.79996	2e-05
-1.597	1.8	1.79996	2e-05	1.79996	2e-05
-1.596	1.8	1.79996	2e-05	1.79996	2e-05
-1.595	1.8	1.79996	2e-05	1.79996	2e-05
-1.594	1.8	1.79996	2e-05	1.79996	2e-05
-1.593	1.8	1.79996	2e-05	1.79996	2e-05
-1.592	1.8	1.79996	2e-05	1.79996	2e-05
-1.591	1.8	1.79996	2e-05	1.79996	2e-05
-1.59	1.8	1.79996	2e-05	1.79996	2e-05
-1.589	1.8	1.79996	2e-05	1.79996	2e-05
-1.588	1.8	1.79996	2e-05	1.79996	2e-05
-1.587	1.8	1.79996	2e-05	1.79996	2e-05
-1.586	1.8	1.79996	2e-05	1.79996	2e-05
-1.585	1.8	1.79996	2e-05	1.79996	2e-05
-1.584	1.8	1.79996	2e-05	1.79996	2e-05
-1.583	1.8	1.79996	2e-05	1.79996	2e-05
-1.582	1.8	1.79996	2e-05	1.79996	2e-05
-1.581	1.8	1.79996	2e-05	1.79996	2e-05
-1.58	1.8	1.79996	2e-05	1.79996	2e-05
-1.579	1.8	1.79996	2e-05	1.79996	2e-05
-1.578	1.8	1.79996	2e-05	1.79996	2e-05
-1.577	1.8	1.79996	2e-05	1.79996	2e-05
-1.576	1.8	1.79996	2e-05	1.79996	2e-05
-1.575	1.8	1.79996	2e-05	1.79996	2e-05
-1.574	1.8	1.79996	2e-05	1.79996	2e-05
-1.573	1.8	1.79996	2e-05	1.79996	2e-05
-1.572	1.8	1.79996	2e-05	1.79996	2e-05
-1.571	1.8	1.79996	2e-05	1.79996	2e-05
-1.57	1.8	1.79996	2e-05	1.79996	2e-05
-1.569	1.8	1.79996	2e-05	1.79996	2e-05
-1.568	1.8	1.79996	2e-05	1.79996	2e-05
-1.567	1.8	1.79996	2e-05	1.79996	2e-05
-1.566	1.8	1.79996	2e-05	1.79996	2e-05
-1.565	1.8	1.79996	2e-05	1.79996	2e-05
-1.564	1.8	1.79996	2e-05	1.79996	2e-05
-1.563	1.8	1.79996	2e-05	1.79996	2e-05
-1.562	1.8	1.79996	2e-05	1.79996	2e-05
-1.561	1.8	1.79996	2e-05	1.79996	2e-05
-1.56	1.8	1.79996	2e-05	1.79996	2e-05
-1.559	1.8	1.79996	2e-05	1.79996	2e-05
-1.558	1.8	1.79996	2e-05	1.79996	2e-05
-1.557	1.8	1.79996	2e-05	1.79996	2e-05
-1.556	1.8	1.79996	2e-05	1.79996	2e-05
-1.555	1.8	1.79996	2e-05	1.79996	2e-05
-1.554	1.8	1.79996	2e-05	1.79996	2e-05
-1.553	1.8	1.79996	2e-05	1.79996	2e-05
-1.552	1.8	1.79996	2e-05	1.79996	2e-05
-1.551	1.8	1.79996	2e-05	1.79996	2e-05
-1.55	1.8	1.79996	2e-05	1.79996	2e-05
-1.549	1.8	1.79996	2e-05	1.79996	2e-05
-1.548	1.8	1.79996	2e-05	1.79996	2e-05
-1.547	1.8	1.79996	2e-05	1.79996	2e-05
-1.546	1.8	1.79996	2e-05	1.79996	2e-05
-1.545	1.8	1.79996	2e-05	1.79996	2e-05
-1.544	1.8	1.79996	2e-05	1.79996	2e-05
-1.543	1.8	1.79996	2e-05	1.79996	2e-05
-1.542	1.8	1.79996	2e-05	1.79996	2e-05
-1.541	1.8	1.79996	2e-05	1.79996	2e-05
-1.54	1.8	1.79996	2e-05	1.79996	2e-05
-1.539	1.8	1.79996	2e-05	1.79996	2e-05
-1.538	1.8	1.79996	2e-05	1.79996	2e-05
-1.537	1.8	1.79996	2e-05	1.79996	2e-05
-1.536	1.8	1.79996	2e-05	1.79996	2e-05
-1.535	1.8	1.79996	2e-05	1.79996	2e-05
-1.534	1.8	1.79996	2e-05	1.79996	2e-05
-1.533	1.8	1.79996	2e-05	1.79996	2e-05
-1.532	1.8	1.79996	2e-05	1.79996	2e-05
-1.531	1.8	1.79996	2e-05	1.79996	2e-05
-1.53	1.8	1.79996	2e-05	1.79996	2e-05
-1.529	1.8	1.79996	2e-05	1.79996	2e-05
-1.528	1.8	1.79996	2e-05	1.79996	2e-05
-1.527	1.8	1.79996	2e-05	1.79996	2e-05
-1.526	1.8	1.79996	2e-05	1.79996	2e-05
-1.525	1.8	1.79996	2e-05	1.79996	2e-05
-1.524	1.8	1.79996	2e-05	1.79996	2e-05
-1.523	1.8	1.79996	2e-05	1.79996	2e-05
-1.522	1.8	1.79996	2e-05	1.79996	2e-05
-1.521	1.8	1.79996	2e-05	1.79996	2e-05
-1.52	1.8	1.79996	2e-05	1.79996	2e-05
-1.519	1.8	1.79996	2e-05	1.79996	2e-05
-1.518	1.8	1.79996	2e-05	1.79996	2e-05
-1.517	1.8	1.79996	2e-05	1.79996	2e-05
-1.516	1.8	1.79996	2e-05	1.79996	2e-05
-1.515	1.8	1.79996	2e-05	1.79996	2e-05
-1.514	1.8	1.79996	2e-05	1.79996	2e-05
-1.513	1.8	1.79996	2e-05	1.79996	2e-05
-1.512	1.8	1.79996	2e-05	1.79996	2e-05
-1.511	1.8	1.79996	2e-05	1.79996	2e-05
-1.51	1.8	1.79996	2e-05	1.79996	2e-05
-1.509	1.8	1.79996	2e-05	1.79996	2e-05
-1.508	1.8	1.79996	2e-05	1.79996	2e-05
-1.507	1.8	1.79996	2e-05	1.79996	2e-05
-1.506	1.8	1.79996	2e-05	1.79996	2e-05
-1.505	1.8	1.79996	2e-05	1.79996	2e-05
-1.504	1.8	1.79996	2e-05	1.79996	2e-05
-1.503	1.8	1.79996	2e-05	1.79996	2e-05
-1.502	1.8	1.79996	2e-05	1.79996	2e-05
-1.501	1.8	1.79996	2e-05	1.79996	2e-05
-1.5	1.8	1.79996	2e-05	1.79996	2e-05
-1.499	1.8	1.79996	2e-05	1.79996	2e-05
-1.498	1.8	1.79996	2e-05	1.79996	2e-05
-1.497	1.8	1.79996	2e-05	1.79996	2e-05
-1.496	1.8	1.79996	2e-05	1.79996	2e-05
-1.495	1.8	1.79996	2e-05	1.79996	2e-05
-1.494	1.8	1.79996	2e-05	1.79996	2e-05
-1.493	1.8	1.79996	2e-05	1.79996	2e-05
-1.492	1.8	1.79996	2e-05	1.79996	2e-05
-1.491	1.8	1.79996	2e-05	1.79996	2e-05
-1.49	1.8	1.79996	2e-05	1.79996	2e-05
-1.489	1.8	1.79996	2e-05	1.79996	2e-05
-1.488	1.8	1.79996	2e-05	1.79996	2e-05
-1.487	1.8	1.79996	2e-05	1.79996	2e-05
-1.486	1.8	1.79996	2e-05	1.79996	2e-05
-1.485	1.8	1.79996	2e-05	1.79996	2e-05
-1.484	1.8	1.79996	2e-05	1.79996	2e-05
-1.483	1.8	1.79996	2e-05	1.79996	2e-05
-1.482	1.8	1.79996	2e-05	1.79996	2e-05
-1.481	1.8	1.79996	2e-05	1.79996	2e-05
-1.48	1.8	1.79996	2e-05	1.79996	2e-05
-1.479	1.8	1.79996	2e-05	1.79996	2e-05
-1.478	1.8	1.79996	2e-05	1.79996	2e-05
-1.477	1.8	1.79996	2e-05	1.79996	2e-05
-1.476	1.8	1.79996	2e-05	1.79996	2e-05
-1.475	1.8	1.79996	2e-05	1.79996	2e-05
-1.474	1.8	1.79996	2e-05	1.79996	2e-05
-1.473	1.8	1.79996	2e-05	1.79996	2e-05
-1.472	1.8	1.79996	2e-05	1.79996	2e-05
-1.471	1.8	1.79996	2e-05	1.79996	2e-05
-1.47	1.8	1.79996	2e-05	1.79996	2e-05
-1.469	1.8	1.79996	2e-05	1.79996	2e-05
-1.468	1.8	1.79996	2e-05	1.79996	2e-05
-1.467	1.8	1.79996	2e-05	1.79996	2e-05
-1.466	1.8	1.79996	2e-05	1.79996	2e-05
-1.465	1.8	1.79996	2e-05	1.79996	2e-05
-1.464	1.8	1.79996	2e-05	1.79996	2e-05
-1.463	1.8	1.79996	2e-05	1.79996	2e-05
-1.462	1.8	1.79996	2e-05	1.79996	2e-05
-1.461	1.8	1.79996	2e-05	1.79996	2e-05
-1.46	1.8	1.79996	2e-05	1.79996	2e-05
-1.459	1.8	1.79996	2e-05	1.79996	2e-05
-1.458	1.8	1.79996	2e-05	1.79996	2e-05
-1.457	1.8	1.79996	2e-05	1.79996	2e-05
-1.456	1.8	1.79996	2e-05	1.79996	2e-05
-1.455	1.8	1.79996	2e-05	1.79996	2e-05
-1.454	1.8	1.79996	2e-05	1.79996	2e-05
-1.453	1.8	1.79996	2e-05	1.79996	2e-05
-1.452	1.8	1.79996	2e-05	1.79996	2e-05
-1.451	1.8	1.79996	2e-05	1.79996	2e-05
-1.45	1.8	1.79996	2e-05	1.79996	2e-05
-1.449	1.8	1.79996	2e-05	1.79996	2e-05
-1.448	1.8	1.79996	2e-05	1.79996	2e-05
-1.447	1.8	1.79996	2e-05	1.79996	2e-05
-1.446	1.8	1.79996	2e-05	1.79996	2e-05
-1.445	1.8	1.79996	2e-05	1.79996	2e-05
-1.444	1.8	1.79996	2e-05	1.79996	2e-05
-1.443	1.8	1.79996	2e-05	1.79996	2e-05
-1.442	1.8	1.79996	2e-05	1.79996	2e-05
-1.441	1.8	1.79996	2e-05	1.79996	2e-05
-1.44	1.8	1.79996	2e-05	1.79996	2e-05
-1.439	1.8	1.79996	2e-05	1.79996	2e-05
-1.438	1.8	1.79996	2e-05	1.79996	2e-05
-1.437	1.8	1.79996	2e-05	1.79996	2e-05
-1.436	1.8	1.79996	2e-05	1.79996	2e-05
-1.435	1.8	1.79996	2e-05	1.79996	2e-05
-1.434	1.8	1.79996	2e-05	1.79996	2e-05
-1.433	1.8	1.79996	2e-05	1.79996	2e-05
-1.432	1.8	1.79996	2e-05	1.79996	2e-05
-1.431	1.8	1.79996	2e-05	1.79996	2e-05
-1.43	1.8	1.79996	2e-05	1.79996	2e-05
-1.429	1.8	1.79996	2e-05	1.79996	2e-05
-1.428	1.8	1.79996	2e-05	1.79996	2e-05
-1.427	1.8	1.79996	2e-05	1.79996	2e-05
-1.426	1.8	1.79996	2e-05	1.79996	2e-05
-1.425	1.8	1.79996	2e-05	1.79996	2e-05
-1.424	1.8	1.79996	2e-05	1.79996	2e-05
-1.423	1.8	1.79996	2e-05	1.79996	2e-05
-1.422	1.8	1.79996	2e-05	1.79996	2e-05
-1.421	1.8	1.79996	2e-05	1.79996	2e-05
-1.42	1.8	1.79996	2e-05	1.79996	2e-05
-1.419	1.8	1.79996	2e-05	1.79996	2e-05
-1.418	1.8	1.79996	2e-05	1.79996	2e-05
-1.417	1.8	1.79996	2e-05	1.79996	2e-05
-1.416	1.8	1.79996	2e-05	1.79996	2e-05
-1.415	1.8	1.79996	2e-05	1.79996	2e-05
-1.414	1.8	1.79996	2e-05	1.79996	2e-05
-1.413	1.8	1.79996	2e-05	1.79996	2e-05
-1.412	1.8	1.79996	2e-05	1.79996	2e-05
-1.411	1.8	1.79996	2e-05	1.79996	2e-05
-1.41	1.8	1.79996	2e-05	1.79996	2e-05
-1.409	1.8	1.79996	2e-05	1.79996	2e-05
-1.408	1.8	1.79996	2e-05	1.79996	2e-05
-1.407	1.8	1.79996	2e-05	1.79996	2e-05
-1.406	1.8	1.79996	2e-05	1.79996	2e-05
-1.405	1.8	1.79996	2e-05	1.79996	2e-05
-1.404	1.8	1.79996	2e-05	1.79996	2e-05
-1.403	1.8	1.79996	2e-05	1.79996	2e-05
-1.402	1.8	1.79996	2e-05	1.79996	2e-05
-1.401	1.8	1.79996	2e-05	1.79996	2e-05
-1.4	1.8	1.79996	2e-05	1.79996	2e-05
-1.399	1.8	1.79996	2e-05	1.79996	2e-05
-1.398	1.8	1.79996	2e-05	1.79996	2e-05
-1.397	1.8	1.79996	2e-05	1.79996	2e-05
-1.396	1.8	1.79996	2e-05	1.79996	2e-05
-1.395	1.8	1.79996	2e-05	1.79996	2e-05
-1.394	1.8	1.79996	2e-05	1.79996	2e-05
-1.393	1.8	1.79996	2e-05	1.79996	2e-05
-1.392	1.8	1.79996	2e-05	1.79996	2e-05
-1.391	1.8	1.79996	2e-05	1.79996	2e-05
-1.39	1.8	1.79996	2e-05	1.79996	2e-05
-1.389	1.8	1.79996	2e-05	1.79996	2e-05
-1.388	1.8	1.79996	2e-05	1.79996	2e-05
-1.387	1.8	1.79996	2e-05	1.79996	2e-05
-1.386	1.8	1.79996	2e-05	1.79996	2e-05
-1.385	1.8	1.79996	2e-05	1.79996	2e-05
-1.384	1.8	1.79996	2e-05	1.79996	2e-05
-1.383	1.8	1.79996	2e-05	1.79996	2e-05
-1.382	1.8	1.79996	2e-05	1.79996	2e-05
-1.381	1.8	1.79996	2e-05	1.79996	2e-05
-1.38	1.8	1.79996	2e-05	1.79996	2e-05
-1.379	1.8	1.79996	2e-05	1.79996	2e-05
-1.378	1.8	1.79996	2e-05	1.79996	2e-05
-1.377	1.8	1.79996	2e-05	1.79996	2e-05
-1.376	1.8	1.79996	2e-05	1.79996	2e-05
-1.375	1.8	1.79996	2e-05	1.79996	2e-05
-1.374	1.8	1.79996	2e-05	1.79996	2e-05
-1.373	1.8	1.79996	2e-05	1.79996	2e-05
-1.372	1.8	1.79996	2e-05	1.79996	2e-05
-1.371	1.8	1.79996	2e-05	1.79996	2e-05
-1.37	1.8	1.79996	2e-05	1.79996	2e-05
-1.369	1.8	1.79996	2e-05	1.79996	2e-05
-1.368	1.8	1.79996	2e-05	1.79996	2e-05
-1.367	1.8	1.79996	2e-05	1.79996	2e-05
-1.366	1.8	1.79996	2e-05	1.79996	2e-05
-1.365	1.8	1.79996	2e-05	1.79996	2e-05
-1.364	1.8	1.79996	2e-05	1.79996	2e-05
-1.363	1.8	1.79996	2e-05	1.79996	2e-05
-1.362	1.8	1.79996	2e-05	1.79996	2e-05
-1.361	1.8	1.79996	2e-05	1.79996	2e-05
-1.36	1.8	1.79996	2e-05	1.79996	2e-05
-1.359	1.8	1.79996	2e-05	1.79996	2e-05
-1.358	1.8	1.79996	2e-05	1.79996	2e-05
-1.357	1.8	1.79996	2e-05	1.79996	2e-05
-1.356	1.8	1.79996	2e-05	1.79996	2e-05
-1.355	1.8	1.79996	2e-05	1.79996	2e-05
-1.354	1.8	1.79996	2e-05	1.79996	2e-05
-1.353	1.8	1.79996	2e-05	1.79996	2e-05
-1.352	1.8	1.79996	2e-05	1.79996	2e-05
-1.351	1.8	1.79996	2e-05	1.79996	2e-05
-1.35	1.8	1.79996	2e-05	1.79996	2e-05
-1.349	1.8	1.79996	2e-05	1.79996	2e-05
-1.348	1.8	1.79996	2e-05	1.79996	2e-05
-1.347	1.8	1.79996	2e-05	1.79996	2e-05
-1.346	1.8	1.79996	2e-05	1.79996	2e-05
-1.345	1.8	1.79996	2e-05	1.79996	2e-05
-1.344	1.8	1.79996	2e-05	1.79996	2e-05
-1.343	1.8	1.79996	2e-05	1.79996	2e-05
-1.342	1.8	1.79996	2e-05	1.79996	2e-05
-1.341	1.8	1.79996	2e-05	1.79996	2e-05
-1.34	1.8	1.79996	2e-05	1.79996	2e-05
-1.339	1.8	1.79996	2e-05	1.79996	2e-05
-1.338	1.8	1.79996	2e-05	1.79996	2e-05
-1.337	1.8	1.79996	2e-05	1.79996	2e-05
-1.336	1.8	1.79996	2e-05	1.79996	2e-05
-1.335	1.8	1.79996	2e-05	1.79996	2e-05
-1.334	1.8	1.79996	2e-05	1.79996	2e-05
-1.333	1.8	1.79996	2e-05	1.79996	2e-05
-1.332	1.8	1.79996	2e-05	1.79996	2e-05
-1.331	1.8	1.79996	2e-05	1.79996	2e-05
-1.33	1.8	1.79996	2e-05	1.79996	2e-05
-1.329	1.8	1.79996	2e-05	1.79996	2e-05
-1.328	1.8	1.79996	2e-05	1.79996	2e-05
-1.327	1.8	1.79996	2e-05	1.79996	2e-05
-1.326	1.8	1.79996	2e-05	1.79996	2e-05
-1.325	1.8	1.79996	2e-05	1.79996	2e-05
-1.324	1.8	1.79996	2e-05	1.79996	2e-05
-1.323	1.8	1.79996	2e-05	1.79996	2e-05
-1.322	1.8	1.79996	2e-05	1.79996	2e-05
-1.321	1.8	1.79996	2e-05	1.79996	2e-05
-1.32	1.8	1.79996	2e-05	1.79996	2e-05
-1.319	1.8	1.79996	2e-05	1.79996	2e-05
-1.318	1.8	1.79996	2e-05	1.79996	2e-05
-1.317	1.8	1.79996	2e-05	1.79996	2e-05
-1.316	1.8	1.79996	2e-05	1.79996	2e-05
-1.315	1.8	1.79996	2e-05	1.79996	2e-05
-1.314	1.8	1.79996	2e-05	1.79996	2e-05
-1.313	1.8	1.79996	2e-05	1.79996	2e-05
-1.312	1.8	1.79996	2e-05	1.79996	2e-05
-1.311	1.8	1.79996	2e-05	1.79996	2e-05
-1.31	1.8	1.79996	2e-05	1.79996	2e-05
-1.309	1.8	1.79996	2e-05	1.79996	2e-05
-1.308	1.8	1.79996	2e-05	1.79996	2e-05
-1.307	1.8	1.79996	2e-05	1.79996	2e-05
-1.306	1.8	1.79996	2e-05	1.79996	2e-05
-1.305	1.8	1.79996	2e-05	1.79996	2e-05
-1.304	1.8	1.79996	2e-05	1.79996	2e-05
-1.303	1.8	1.79996	2e-05	1.79996	2e-05
-1.302	1.8	1.79996	2e-05	1.79996	2e-05
-1.301	1.8	1.79996	2e-05	1.79996	2e-05
-1.3	1.8	1.79996	2e-05	1.79996	2e-05
-1.299	1.8	1.79996	2e-05	1.79996	2e-05
-1.298	1.8	1.79996	2e-05	1.79996	2e-05
-1.297	1.8	1.79996	2e-05	1.79996	2e-05
-1.296	1.8	1.79996	2e-05	1.79996	2e-05
-1.295	1.8	1.79996	2e-05	1.79996	2e-05
-1.294	1.8	1.79996	2e-05	1.79996	2e-05
-1.293	1.8	1.79996	2e-05	1.79996	2e-05
-1.292	1.8	1.79996	2e-05	1.79996	2e-05
-1.291	1.8	1.79996	2e-05	1.79996	2e-05
-1.29	1.8	1.79996	2e-05	1.79996	2e-05
-1.289	1.8	1.79996	2e-05	1.79996	2e-05
-1.288	1.8	1.79996	2e-05	1.79996	2e-05
-1.287	1.8	1.79996	2e-05	1.79996	2e-05
-1.286	1.8	1.79996	2e-05	1.79996	2e-05
-1.285	1.8	1.79996	2e-05	1.79996	2e-05
-1.284	1.8	1.79996	2e-05	1.79996	2e-05
-1.283	1.8	1.79996	2e-05	1.79996	2e-05
-1.282	1.8	1.79996	2e-05	1.79996	2e-05
-1.281	1.8	1.79996	2e-05	1.79996	2e-05
-1.28	1.8	1.79996	2e-05	1.79996	2e-05
-1.279	1.8	1.79996	2e-05	1.79996	2e-05
-1.278	1.8	1.79996	2e-05	1.79996	2e-05
-1.277	1.8	1.79996	2e-05	1.79996	2e-05
-1.276	1.8	1.79996	2e-05	1.79996	2e-05
-1.275	1.8	1.79996	2e-05	1.79996	2e-05
-1.274	1.8	1.79996	2e-05	1.79996	2e-05
-1.273	1.8	1.79996	2e-05	1.79996	2e-05
-1.272	1.8	1.79996	2e-05	1.79996	2e-05
-1.271	1.8	1.79996	2e-05	1.79996	2e-05
-1.27	1.8	1.79996	2e-05	1.79996	2e-05
-1.269	1.8	1.79996	2e-05	1.79996	2e-05
-1.268	1.8	1.79996	2e-05	1.79996	2e-05
-1.267	1.8	1.79996	2e-05	1.79996	2e-05
-1.266	1.8	1.79996	2e-05	1.79996	2e-05
-1.265	1.8	1.79996	2e-05	1.79996	2e-05
-1.264	1.8	1.79996	2e-05	1.79996	2e-05
-1.263	1.8	1.79996	2e-05	1.79996	2e-05
-1.262	1.8	1.79996	2e-05	1.79996	2e-05
-1.261	1.8	1.79996	2e-05	1.79996	2e-05
-1.26	1.8	1.79996	2e-05	1.79996	2e-05
-1.259	1.8	1.79996	2e-05	1.79996	2e-05
-1.258	1.8	1.79996	2e-05	1.79996	2e-05
-1.257	1.8	1.79996	2e-05	1.79996	2e-05
-1.256	1.8	1.79996	2e-05	1.79996	2e-05
-1.255	1.8	1.79996	2e-05	1.79996	2e-05
-1.254	1.8	1.79996	2e-05	1.79996	2e-05
-1.253	1.8	1.79996	2e-05	1.79996	2e-05
-1.252	1.8	1.79996	2e-05	1.79996	2e-05
-1.251	1.8	1.79996	2e-05	1.79996	2e-05
-1.25	1.8	1.79996	2e-05	1.79996	2e-05
-1.249	1.8	1.79996	2e-05	1.79996	2e-05
-1.248	1.8	1.79996	2e-05	1.79996	2e-05
-1.247	1.8	1.79996	2e-05	1.79996	2e-05
-1.246	1.8	1.79996	2e-05	1.79996	2e-05
-1.245	1.8	1.79996	2e-05	1.79996	2e-05
-1.244	1.8	1.79996	2e-05	1.79996	2e-05
-1.243	1.8	1.79996	2e-05	1.79996	2e-05
-1.242	1.8	1.79996	2e-05	1.79996	2e-05
-1.241	1.8	1.79996	2e-05	1.79996	2e-05
-1.24	1.8	1.79996	2e-05	1.79996	2e-05
-1.239	1.8	1.79996	2e-05	1.79996	2e-05
-1.238	1.8	1.79996	2e-05	1.79996	2e-05
-1.237	1.8	1.79996	2e-05	1.79996	2e-05
-1.236	1.8	1.79996	2e-05	1.79996	2e-05
-1.235	1.8	1.79996	2e-05	1.79996	2e-05
-1.234	1.8	1.79996	2e-05	1.79996	2e-05
-1.233	1.8	1.79996	2e-05	1.79996	2e-05
-1.232	1.8	1.79996	2e-05	1.79996	2e-05
-1.231	1.8	1.79996	2e-05	1.79996	2e-05
-1.23	1.8	1.79996	2e-05	1.79996	2e-05
-1.229	1.8	1.79996	2e-05	1.79996	2e-05
-1.228	1.8	1.79996	2e-05	1.79996	2e-05
-1.227	1.8	1.79996	2e-05	1.79996	2e-05
-1.226	1.8	1.79996	2e-05	1.79996	2e-05
-1.225	1.8	1.79996	2e-05	1.79996	2e-05
-1.224	1.8	1.79996	2e-05	1.79996	2e-05
-1.223	1.8	1.79996	2e-05	1.79996	2e-05
-1.222	1.8	1.79996	2e-05	1.79996	2e-05
-1.221	1.8	1.79996	2e-05	1.79996	2e-05
-1.22	1.8	1.79996	2e-05	1.79996	2e-05
-1.219	1.8	1.79996	2e-05	1.79996	2e-05
-1.218	1.8	1.79996	2e-05	1.79996	2e-05
-1.217	1.8	1.79996	2e-05	1.79996	2e-05
-1.216	1.8	1.79996	2e-05	1.79996	2e-05
-1.215	1.8	1.79996	2e-05	1.79996	2e-05
-1.214	1.8	1.79996	2e-05	1.79996	2e-05
-1.213	1.8	1.79996	2e-05	1.79996	2e-05
-1.212	1.8	1.79996	2e-05	1.79996	2e-05
-1.211	1.8	1.79996	2e-05	1.79996	2e-05
-1.21	1.8	1.79996	2e-05	1.79996	2e-05
-1.209	1.8	1.79996	2e-05	1.79996	2e-05
-1.208	1.8	1.79996	2e-05	1.79996	2e-05
-1.207	1.8	1.79996	2e-05	1.79996	2e-05
-1.206	1.8	1.79996	2e-05	1.79996	2e-05
-1.205	1.8	1.79996	2e-05	1.79996	2e-05
-1.204	1.8	1.79996	2e-05	1.79996	2e-05
-1.203	1.8	1.79996	2e-05	1.79996	2e-05
-1.202	1.8	1.79996	2e-05	1.79996	2e-05
-1.201	1.8	1.79996	2e-05	1.79996	2e-05
-1.2	1.8	1.79996	2e-05	1.79996	2e-05
-1.199	1.8	1.79996	2e-05	1.79996	2e-05
-1.198	1.8	1.79996	2e-05	1.79996	2e-05
-1.197	1.8	1.79996	2e-05	1.79996	2e-05
-1.196	1.8	1.79996	2e-05	1.79996	2e-05
-1.195	1.8	1.79996	2e-05	1.79996	2e-05
-1.194	1.8	1.79996	2e-05	1.79996	2e-05
-1.193	1.8	1.79996	2e-05	1.79996	2e-05
-1.192	1.8	1.79996	2e-05	1.79996	2e-05
-1.191	1.8	1.79996	2e-05	1.79996	2e-05
-1.19	1.8	1.79996	2e-05	1.79996	2e-05
-1.189	1.8	1.79996	2e-05	1.79996	2e-05
-1.188	1.8	1.79996	2e-05	1.79996	2e-05
-1.187	1.8	1.79996	2e-05	1.79996	2e-05
-1.186	1.8	1.79996	2e-05	1.79996	2e-05
-1.185	1.8	1.79996	2e-05	1.79996	2e-05
-1.184	1.8	1.79996	2e-05	1.79996	2e-05
-1.183	1.8	1.79996	2e-05	1.79996	2e-05
-1.182	1.8	1.79996	2e-05	1.79996	2e-05
-1.181	1.8	1.79996	2e-05	1.79996	2e-05
-1.18	1.8	1.79996	2e-05	1.79996	2e-05
-1.179	1.8	1.79996	2e-05	1.79996	2e-05
-1.178	1.8	1.79996	2e-05	1.79996	2e-05
-1.177	1.8	1.79996	2e-05	1.79996	2e-05
-1.176	1.8	1.79996	2e-05	1.79996	2e-05
-1.175	1.8	1.79996	2e-05	1.79996	2e-05
-1.174	1.8	1.79996	2e-05	1.79996	2e-05
-1.173	1.8	1.79996	2e-05	1.79996	2e-05
-1.172	1.8	1.79996	2e-05	1.79996	2e-05
-1.171	1.8	1.79996	2e-05	1.79996	2e-05
-1.17	1.8	1.79996	2e-05	1.79996	2e-05
-1.169	1.8	1.79996	2e-05	1.79996	2e-05
-1.168	1.8	1.79996	2e-05	1.79996	2e-05
-1.167	1.8	1.79996	2e-05	1.79996	2e-05
-1.166	1.8	1.79996	2e-05	1.79996	2e-05
-1.165	1.8	1.79996	2e-05	1.79996	2e-05
-1.164	1.8	1.79996	2e-05	1.79996	2e-05
-1.163	1.8	1.79996	2e-05	1.79996	2e-05
-1.162	1.8	1.79996	2e-05	1.79996	2e-05
-1.161	1.8	1.79996	2e-05	1.79996	2e-05
-1.16	1.8	1.79996	2e-05	1.79996	2e-05
-1.159	1.8	1.79996	2e-05	1.79996	2e-05
-1.158	1.8	1.79996	2e-05	1.79996	2e-05
-1.157	1.8	1.79996	2e-05	1.79996	2e-05
-1.156	1.8	1.79996	2e-05	1.79996	2e-05
-1.155	1.8	1.79996	2e-05	1.79996	2e-05
-1.154	1.8	1.79996	2e-05	1.79996	2e-05
-1.153	1.8	1.79996	2e-05	1.79996	2e-05
-1.152	1.8	1.79996	2e-05	1.79996	2e-05
-1.151	1.8	1.79996	2e-05	1.79996	2e-05
-1.15	1.8	1.79996	2e-05	1.79996	2e-05
-1.149	1.8	1.79996	2e-05	1.79996	2e-05
-1.148	1.8	1.79996	2e-05	1.79996	2e-05
-1.147	1.8	1.79996	2e-05	1.79996	2e-05
-1.146	1.8	1.79996	2e-05	1.79996	2e-05
-1.145	1.8	1.79996	2e-05	1.79996	2e-05
-1.144	1.8	1.79996	2e-05	1.79996	2e-05
-1.143	1.8	1.79996	2e-05	1.79996	2e-05
-1.142	1.8	1.79996	2e-05	1.79996	2e-05
-1.141	1.8	1.79996	2e-05	1.79996	2e-05
-1.14	1.8	1.79996	2e-05	1.79996	2e-05
-1.139	1.8	1.79996	2e-05	1.79996	2e-05
-1.138	1.8	1.79996	2e-05	1.79996	2e-05
-1.137	1.8	1.79996	2e-05	1.79996	2e-05
-1.136	1.8	1.79996	2e-05	1.79996	2e-05
-1.135	1.8	1.79996	2e-05	1.79996	2e-05
-1.134	1.8	1.79996	2e-05	1.79996	2e-05
-1.133	1.8	1.79996	2e-05	1.79996	2e-05
-1.132	1.8	1.79996	2e-05	1.79996	2e-05
-1.131	1.8	1.79996	2e-05	1.79996	2e-05
-1.13	1.8	1.79996	2e-05	1.79996	2e-05
-1.129	1.8	1.79996	2e-05	1.79996	2e-05
-1.128	1.8	1.79996	2e-05	1.79996	2e-05
-1.127	1.8	1.79996	2e-05	1.79996	2e-05
-1.126	1.8	1.79996	2e-05	1.79996	2e-05
-1.125	1.8	1.79996	2e-05	1.79996	2e-05
-1.124	1.8	1.79996	2e-05	1.79996	2e-05
-1.123	1.8	1.79996	2e-05	1.79996	2e-05
-1.122	1.8	1.79996	2e-05	1.79996	2e-05
-1.121	1.8	1.79996	2e-05	1.79996	2e-05
-1.12	1.8	1.79996	2e-05	1.79996	2e-05
-1.119	1.8	1.79996	2e-05	1.79996	2e-05
-1.118	1.8	1.79996	2e-05	1.79996	2e-05
-1.117	1.8	1.79996	2e-05	1.79996	2e-05
-1.116	1.8	1.79996	2e-05	1.79996	2e-05
-1.115	1.8	1.79996	2e-05	1.79996	2e-05
-1.114	1.8	1.79996	2e-05	1.79996	2e-05
-1.113	1.8	1.79996	2e-05	1.79996	2e-05
-1.112	1.8	1.79996	2e-05	1.79996	2e-05
-1.111	1.8	1.79996	2e-05	1.79996	2e-05
-1.11	1.8	1.79996	2e-05	1.79996	2e-05
-1.109	1.8	1.79996	2e-05	1.79996	2e-05
-1.108	1.8	1.79996	2e-05	1.79996	2e-05
-1.107	1.8	1.79996	2e-05	1.79996	2e-05
-1.106	1.8	1.79996	2e-05	1.79996	2e-05
-1.105	1.8	1.79996	2e-05	1.79996	2e-05
-1.104	1.8	1.79996	2e-05	1.79996	2e-05
-1.103	1.8	1.79996	2e-05	1.79996	2e-05
-1.102	1.8	1.79996	2e-05	1.79996	2e-05
-1.101	1.8	1.79996	2e-05	1.79996	2e-05
-1.1	1.8	1.79996	2e-05	1.79996	2e-05
-1.099	1.8	1.79996	2e-05	1.79996	2e-05
-1.098	1.8	1.79996	2e-05	1.79996	2e-05
-1.097	1.8	1.79996	2e-05	1.79996	2e-05
-1.096	1.8	1.79996	2e-05	1.79996	2e-05
-1.095	1.8	1.79996	2e-05	1.79996	2e-05
-1.094	1.8	1.79996	2e-05	1.79996	2e-05
-1.093	1.8	1.79996	2e-05	1.79996	2e-05
-1.092	1.8	1.79996	2e-05	1.79996	2e-05
-1.091	1.8	1.79996	2e-05	1.79996	2e-05
-1.09	1.8	1.79996	2e-05	1.79996	2e-05
-1.089	1.8	1.79996	2e-05	1.79996	2e-05
-1.088	1.8	1.79996	2e-05	1.79996	2e-05
-1.087	1.8	1.79996	2e-05	1.79996	2e-05
-1.086	1.8	1.79996	2e-05	1.79996	2e-05
-1.085	1.8	1.79996	2e-05	1.79996	2e-05
-1.084	1.8	1.79996	2e-05	1.79996	2e-05
-1.083	1.8	1.79996	2e-05	1.79996	2e-05
-1.082	1.8	1.79996	2e-05	1.79996	2e-05
-1.081	1.8	1.79996	2e-05	1.79996	2e-05
-1.08	1.8	1.79996	2e-05	1.79996	2e-05
-1.079	1.8	1.79996	2e-05	1.79996	2e-05
-1.078	1.8	1.79996	2e-05	1.79996	2e-05
-1.077	1.8	1.79996	2e-05	1.79996	2e-05
-1.076	1.8	1.79996	2e-05	1.79996	2e-05
-1.075	1.8	1.79996	2e-05	1.79996	2e-05
-1.074	1.8	1.79996	2e-05	1.79996	2e-05
-1.073	1.8	1.79996	2e-05	1.79996	2e-05
-1.072	1.8	1.79996	2e-05	1.79996	2e-05
-1.071	1.8	1.79996	2e-05	1.79996	2e-05
-1.07	1.8	1.79996	2e-05	1.79996	2e-05
-1.069	1.8	1.79996	2e-05	1.79996	2e-05
-1.068	1.8	1.79996	2e-05	1.79996	2e-05
-1.067	1.8	1.79996	2e-05	1.79996	2e-05
-1.066	1.8	1.79996	2e-05	1.79996	2e-05
-1.065	1.8	1.79996	2e-05	1.79996	2e-05
-1.064	1.8	1.79996	2e-05	1.79996	2e-05
-1.063	1.8	1.79996	2e-05	1.79996	2e-05
-1.062	1.8	1.79996	2e-05	1.79996	2e-05
-1.061	1.8	1.79996	2e-05	1.79996	2e-05
-1.06	1.8	1.79996	2e-05	1.79996	2e-05
-1.059	1.8	1.79996	2e-05	1.79996	2e-05
-1.058	1.8	1.79996	2e-05	1.79996	2e-05
-1.057	1.8	1.79996	2e-05	1.79996	2e-05
-1.056	1.8	1.79996	2e-05	1.79996	2e-05
-1.055	1.8	1.79996	2e-05	1.79996	2e-05
-1.054	1.8	1.79996	2e-05	1.79996	2e-05
-1.053	1.8	1.79996	2e-05	1.79996	2e-05
-1.052	1.8	1.79996	2e-05	1.79996	2e-05
-1.051	1.8	1.79996	2e-05	1.79996	2e-05
-1.05	1.8	1.79996	2e-05	1.79996	2e-05
-1.049	1.8	1.79996	2e-05	1.79996	2e-05
-1.048	1.8	1.79996	2e-05	1.79996	2e-05
-1.047	1.8	1.79996	2e-05	1.79996	2e-05
-1.046	1.8	1.79996	2e-05	1.79996	2e-05
-1.045	1.8	1.79996	2e-05	1.79996	2e-05
-1.044	1.8	1.79996	2e-05	1.79996	2e-05
-1.043	1.8	1.79996	2e-05	1.79996	2e-05
-1.042	1.8	1.79996	2e-05	1.79996	2e-05
-1.041	1.8	1.79996	2e-05	1.79996	2e-05
-1.04	1.8	1.79996	2e-05	1.79996	2e-05
-1.039	1.8	1.79996	2e-05	1.79996	2e-05
-1.038	1.8	1.79996	2e-05	1.79996	2e-05
-1.037	1.8	1.79996	2e-05	1.79996	2e-05
-1.036	1.8	1.79996	2e-05	1.79996	2e-05
-1.035	1.8	1.79996	2e-05	1.79996	2e-05
-1.034	1.8	1.79996	2e-05	1.79996	2e-05
-1.033	1.8	1.79996	2e-05	1.79996	2e-05
-1.032	1.8	1.79996	2e-05	1.79996	2e-05
-1.031	1.8	1.79996	2e-05	1.79996	2e-05
-1.03	1.8	1.79996	2e-05	1.79996	2e-05
-1.029	1.8	1.79996	2e-05	1.79996	2e-05
-1.028	1.8	1.79996	2e-05	1.79996	2e-05
-1.027	1.8	1.79996	2e-05	1.79996	2e-05
-1.026	1.8	1.79996	2e-05	1.79996	2e-05
-1.025	1.8	1.79996	2e-05	1.79996	2e-05
-1.024	1.8	1.79996	2e-05	1.79996	2e-05
-1.023	1.8	1.79996	2e-05	1.79996	2e-05
-1.022	1.8	1.79996	2e-05	1.79996	2e-05
-1.021	1.8	1.79996	2e-05	1.79996	2e-05
-1.02	1.8	1.79996	2e-05	1.79996	2e-05
-1.019	1.8	1.79996	2e-05	1.79996	2e-05
-1.018	1.8	1.79996	2e-05	1.79996	2e-05
-1.017	1.8	1.79996	2e-05	1.79996	2e-05
-1.016	1.8	1.79996	2e-05	1.79996	2e-05
-1.015	1.8	1.79996	2e-05	1.79996	2e-05
-1.014	1.8	1.79996	2e-05	1.79996	2e-05
-1.013	1.8	1.79996	2e-05	1.79996	2e-05
-1.012	1.8	1.79996	2e-05	1.79996	2e-05
-1.011	1.8	1.79996	2e-05	1.79996	2e-05
-1.01	1.8	1.79996	2e-05	1.79996	2e-05
-1.009	1.8	1.79996	2e-05	1.79996	2e-05
-1.008	1.8	1.79996	2e-05	1.79996	2e-05
-1.007	1.8	1.79996	2e-05	1.79996	2e-05
-1.006	1.8	1.79996	2e-05	1.79996	2e-05
-1.005	1.8	1.79996	2e-05	1.79996	2e-05
-1.004	1.8	1.79996	2e-05	1.79996	2e-05
-1.003	1.8	1.79996	2e-05	1.79996	2e-05
-1.002	1.8	1.79996	2e-05	1.79996	2e-05
-1.001	1.8	1.79996	2e-05	1.79996	2e-05
-1	1.8	1.79996	2e-05	1.79996	2e-05
-0.999	1.8	1.79996	2e-05	1.79996	2e-05
-0.998	1.8	1.79996	2e-05	1.79996	2e-05
-0.997	1.8	1.79996	2e-05	1.79996	2e-05
-0.996	1.8	1.79996	2e-05	1.79996	2e-05
-0.995	1.8	1.79996	2e-05	1.79996	2e-05
-0.994	1.8	1.79996	2e-05	1.79996	2e-05
-0.993	1.8	1.79996	2e-05	1.79996	2e-05
[truncated: 18,853 more rows]
