# Supplementary material for: All-analog photoelectronic chip for high-speed vision tasks
Source: Nature. 2023 Oct 25;623(7985):48–57. doi: 10.1038/s41586-023-06558-8 (PMC10620079; doi:10.1038/s41586-023-06558-8)
Supplement: Supplementary file 12 — Source Data Extended Data Fig. 8 [file 41586_2023_6558_MOESM12_ESM.xlsx]

## Sheet: Extended Data Figure8_d
Source data for Extended Data Figure 8d
Time (ns)	Volatge of control signal (V)	Volatge of computing line (V)
-1.999	1.8	-0.00104
-1.998	1.8	-0.00104
-1.997	1.8	-0.00104
-1.996	1.8	-0.00104
-1.995	1.8	-0.00104
-1.994	1.8	-0.00105
-1.993	1.8	-0.00105
-1.992	1.8	-0.00105
-1.991	1.8	-0.00105
-1.99	1.8	-0.00105
-1.989	1.8	-0.00105
-1.988	1.8	-0.00105
-1.987	1.8	-0.00105
-1.986	1.8	-0.00105
-1.985	1.8	-0.00105
-1.984	1.8	-0.00105
-1.983	1.8	-0.00105
-1.982	1.8	-0.00105
-1.981	1.8	-0.00105
-1.98	1.8	-0.00105
-1.979	1.8	-0.00105
-1.978	1.8	-0.00105
-1.977	1.8	-0.00105
-1.976	1.8	-0.00105
-1.975	1.8	-0.00105
-1.974	1.8	-0.00105
-1.973	1.8	-0.00105
-1.972	1.8	-0.00105
-1.971	1.8	-0.00105
-1.97	1.8	-0.00105
-1.969	1.8	-0.00105
-1.968	1.8	-0.00105
-1.967	1.8	-0.00105
-1.966	1.8	-0.00105
-1.965	1.8	-0.00105
-1.964	1.8	-0.00105
-1.963	1.8	-0.00105
-1.962	1.8	-0.00105
-1.961	1.8	-0.00105
-1.96	1.8	-0.00105
-1.959	1.8	-0.00105
-1.958	1.8	-0.00105
-1.957	1.8	-0.00105
-1.956	1.8	-0.00105
-1.955	1.8	-0.00105
-1.954	1.8	-0.00105
-1.953	1.8	-0.00105
-1.952	1.8	-0.00105
-1.951	1.8	-0.00105
-1.95	1.8	-0.00105
-1.949	1.8	-0.00105
-1.948	1.8	-0.00105
-1.947	1.8	-0.00105
-1.946	1.8	-0.00105
-1.945	1.8	-0.00105
-1.944	1.8	-0.00105
-1.943	1.8	-0.00105
-1.942	1.8	-0.00105
-1.941	1.8	-0.00105
-1.94	1.8	-0.00105
-1.939	1.8	-0.00105
-1.938	1.8	-0.00105
-1.937	1.8	-0.00105
-1.936	1.8	-0.00105
-1.935	1.8	-0.00105
-1.934	1.8	-0.00105
-1.933	1.8	-0.00105
-1.932	1.8	-0.00105
-1.931	1.8	-0.00105
-1.93	1.8	-0.00105
-1.929	1.8	-0.00105
-1.928	1.8	-0.00105
-1.927	1.8	-0.00105
-1.926	1.8	-0.00105
-1.925	1.8	-0.00105
-1.924	1.8	-0.00105
-1.923	1.8	-0.00105
-1.922	1.8	-0.00105
-1.921	1.8	-0.00105
-1.92	1.8	-0.00105
-1.919	1.8	-0.00105
-1.918	1.8	-0.00105
-1.917	1.8	-0.00105
-1.916	1.8	-0.00105
-1.915	1.8	-0.00105
-1.914	1.8	-0.00105
-1.913	1.8	-0.00105
-1.912	1.8	-0.00105
-1.911	1.8	-0.00105
-1.91	1.8	-0.00105
-1.909	1.8	-0.00105
-1.908	1.8	-0.00105
-1.907	1.8	-0.00105
-1.906	1.8	-0.00105
-1.905	1.8	-0.00105
-1.904	1.8	-0.00105
-1.903	1.8	-0.00105
-1.902	1.8	-0.00105
-1.901	1.8	-0.00105
-1.9	1.8	-0.00105
-1.899	1.8	-0.00105
-1.898	1.8	-0.00105
-1.897	1.8	-0.00105
-1.896	1.8	-0.00105
-1.895	1.8	-0.00105
-1.894	1.8	-0.00105
-1.893	1.8	-0.00105
-1.892	1.8	-0.00105
-1.891	1.8	-0.00105
-1.89	1.8	-0.00105
-1.889	1.8	-0.00105
-1.888	1.8	-0.00105
-1.887	1.8	-0.00105
-1.886	1.8	-0.00106
-1.885	1.8	-0.00106
-1.884	1.8	-0.00106
-1.883	1.8	-0.00106
-1.882	1.8	-0.00106
-1.881	1.8	-0.00106
-1.88	1.8	-0.00106
-1.879	1.8	-0.00106
-1.878	1.8	-0.00106
-1.877	1.8	-0.00106
-1.876	1.8	-0.00106
-1.875	1.8	-0.00106
-1.874	1.8	-0.00106
-1.873	1.8	-0.00106
-1.872	1.8	-0.00106
-1.871	1.8	-0.00106
-1.87	1.8	-0.00106
-1.869	1.8	-0.00106
-1.868	1.8	-0.00106
-1.867	1.8	-0.00106
-1.866	1.8	-0.00106
-1.865	1.8	-0.00106
-1.864	1.8	-0.00106
-1.863	1.8	-0.00106
-1.862	1.8	-0.00106
-1.861	1.8	-0.00106
-1.86	1.8	-0.00106
-1.859	1.8	-0.00106
-1.858	1.8	-0.00106
-1.857	1.8	-0.00106
-1.856	1.8	-0.00106
-1.855	1.8	-0.00106
-1.854	1.8	-0.00106
-1.853	1.8	-0.00106
-1.852	1.8	-0.00106
-1.851	1.8	-0.00106
-1.85	1.8	-0.00106
-1.849	1.8	-0.00106
-1.848	1.8	-0.00106
-1.847	1.8	-0.00106
-1.846	1.8	-0.00106
-1.845	1.8	-0.00106
-1.844	1.8	-0.00106
-1.843	1.8	-0.00106
-1.842	1.8	-0.00106
-1.841	1.8	-0.00106
-1.84	1.8	-0.00106
-1.839	1.8	-0.00106
-1.838	1.8	-0.00106
-1.837	1.8	-0.00106
-1.836	1.8	-0.00106
-1.835	1.8	-0.00106
-1.834	1.8	-0.00106
-1.833	1.8	-0.00106
-1.832	1.8	-0.00106
-1.831	1.8	-0.00106
-1.83	1.8	-0.00106
-1.829	1.8	-0.00106
-1.828	1.8	-0.00106
-1.827	1.8	-0.00106
-1.826	1.8	-0.00106
-1.825	1.8	-0.00106
-1.824	1.8	-0.00106
-1.823	1.8	-0.00106
-1.822	1.8	-0.00106
-1.821	1.8	-0.00106
-1.82	1.8	-0.00106
-1.819	1.8	-0.00106
-1.818	1.8	-0.00106
-1.817	1.8	-0.00106
-1.816	1.8	-0.00106
-1.815	1.8	-0.00106
-1.814	1.8	-0.00106
-1.813	1.8	-0.00106
-1.812	1.8	-0.00106
-1.811	1.8	-0.00106
-1.81	1.8	-0.00106
-1.809	1.8	-0.00106
-1.808	1.8	-0.00106
-1.807	1.8	-0.00106
-1.806	1.8	-0.00106
-1.805	1.8	-0.00106
-1.804	1.8	-0.00106
-1.803	1.8	-0.00106
-1.802	1.8	-0.00106
-1.801	1.8	-0.00106
-1.8	1.8	-0.00106
-1.799	1.8	-0.00106
-1.798	1.8	-0.00106
-1.797	1.8	-0.00106
-1.796	1.8	-0.00106
-1.795	1.8	-0.00106
-1.794	1.8	-0.00106
-1.793	1.8	-0.00106
-1.792	1.8	-0.00106
-1.791	1.8	-0.00106
-1.79	1.8	-0.00106
-1.789	1.8	-0.00106
-1.788	1.8	-0.00106
-1.787	1.8	-0.00106
-1.786	1.8	-0.00106
-1.785	1.8	-0.00106
-1.784	1.8	-0.00106
-1.783	1.8	-0.00106
-1.782	1.8	-0.00106
-1.781	1.8	-0.00106
-1.78	1.8	-0.00106
-1.779	1.8	-0.00106
-1.778	1.8	-0.00106
-1.777	1.8	-0.00106
-1.776	1.8	-0.00106
-1.775	1.8	-0.00106
-1.774	1.8	-0.00106
-1.773	1.8	-0.00106
-1.772	1.8	-0.00106
-1.771	1.8	-0.00106
-1.77	1.8	-0.00106
-1.769	1.8	-0.00106
-1.768	1.8	-0.00106
-1.767	1.8	-0.00106
-1.766	1.8	-0.00106
-1.765	1.8	-0.00106
-1.764	1.8	-0.00106
-1.763	1.8	-0.00106
-1.762	1.8	-0.00106
-1.761	1.8	-0.00106
-1.76	1.8	-0.00106
-1.759	1.8	-0.00106
-1.758	1.8	-0.00106
-1.757	1.8	-0.00106
-1.756	1.8	-0.00106
-1.755	1.8	-0.00106
-1.754	1.8	-0.00106
-1.753	1.8	-0.00106
-1.752	1.8	-0.00106
-1.751	1.8	-0.00106
-1.75	1.8	-0.00106
-1.749	1.8	-0.00106
-1.748	1.8	-0.00106
-1.747	1.8	-0.00106
-1.746	1.8	-0.00106
-1.745	1.8	-0.00106
-1.744	1.8	-0.00106
-1.743	1.8	-0.00106
-1.742	1.8	-0.00106
-1.741	1.8	-0.00106
-1.74	1.8	-0.00106
-1.739	1.8	-0.00106
-1.738	1.8	-0.00106
-1.737	1.8	-0.00106
-1.736	1.8	-0.00106
-1.735	1.8	-0.00106
-1.734	1.8	-0.00106
-1.733	1.8	-0.00106
-1.732	1.8	-0.00106
-1.731	1.8	-0.00106
-1.73	1.8	-0.00106
-1.729	1.8	-0.00106
-1.728	1.8	-0.00106
-1.727	1.8	-0.00106
-1.726	1.8	-0.00106
-1.725	1.8	-0.00106
-1.724	1.8	-0.00106
-1.723	1.8	-0.00106
-1.722	1.8	-0.00106
-1.721	1.8	-0.00106
-1.72	1.8	-0.00106
-1.719	1.8	-0.00106
-1.718	1.8	-0.00106
-1.717	1.8	-0.00106
-1.716	1.8	-0.00106
-1.715	1.8	-0.00106
-1.714	1.8	-0.00106
-1.713	1.8	-0.00106
-1.712	1.8	-0.00106
-1.711	1.8	-0.00106
-1.71	1.8	-0.00106
-1.709	1.8	-0.00106
-1.708	1.8	-0.00106
-1.707	1.8	-0.00106
-1.706	1.8	-0.00106
-1.705	1.8	-0.00106
-1.704	1.8	-0.00106
-1.703	1.8	-0.00106
-1.702	1.8	-0.00106
-1.701	1.8	-0.00106
-1.7	1.8	-0.00106
-1.699	1.8	-0.00106
-1.698	1.8	-0.00106
-1.697	1.8	-0.00106
-1.696	1.8	-0.00106
-1.695	1.8	-0.00106
-1.694	1.8	-0.00106
-1.693	1.8	-0.00106
-1.692	1.8	-0.00106
-1.691	1.8	-0.00106
-1.69	1.8	-0.00106
-1.689	1.8	-0.00106
-1.688	1.8	-0.00106
-1.687	1.8	-0.00106
-1.686	1.8	-0.00106
-1.685	1.8	-0.00106
-1.684	1.8	-0.00106
-1.683	1.8	-0.00106
-1.682	1.8	-0.00106
-1.681	1.8	-0.00106
-1.68	1.8	-0.00106
-1.679	1.8	-0.00106
-1.678	1.8	-0.00106
-1.677	1.8	-0.00106
-1.676	1.8	-0.00106
-1.675	1.8	-0.00106
-1.674	1.8	-0.00106
-1.673	1.8	-0.00106
-1.672	1.8	-0.00106
-1.671	1.8	-0.00106
-1.67	1.8	-0.00106
-1.669	1.8	-0.00106
-1.668	1.8	-0.00106
-1.667	1.8	-0.00106
-1.666	1.8	-0.00106
-1.665	1.8	-0.00106
-1.664	1.8	-0.00106
-1.663	1.8	-0.00106
-1.662	1.8	-0.00106
-1.661	1.8	-0.00106
-1.66	1.8	-0.00106
-1.659	1.8	-0.00106
-1.658	1.8	-0.00106
-1.657	1.8	-0.00106
-1.656	1.8	-0.00106
-1.655	1.8	-0.00106
-1.654	1.8	-0.00106
-1.653	1.8	-0.00106
-1.652	1.8	-0.00106
-1.651	1.8	-0.00106
-1.65	1.8	-0.00106
-1.649	1.8	-0.00106
-1.648	1.8	-0.00106
-1.647	1.8	-0.00106
-1.646	1.8	-0.00106
-1.645	1.8	-0.00106
-1.644	1.8	-0.00106
-1.643	1.8	-0.00106
-1.642	1.8	-0.00106
-1.641	1.8	-0.00106
-1.64	1.8	-0.00106
-1.639	1.8	-0.00106
-1.638	1.8	-0.00106
-1.637	1.8	-0.00106
-1.636	1.8	-0.00106
-1.635	1.8	-0.00106
-1.634	1.8	-0.00106
-1.633	1.8	-0.00106
-1.632	1.8	-0.00106
-1.631	1.8	-0.00106
-1.63	1.8	-0.00106
-1.629	1.8	-0.00106
-1.628	1.8	-0.00106
-1.627	1.8	-0.00106
-1.626	1.8	-0.00106
-1.625	1.8	-0.00106
-1.624	1.8	-0.00106
-1.623	1.8	-0.00106
-1.622	1.8	-0.00106
-1.621	1.8	-0.00106
-1.62	1.8	-0.00106
-1.619	1.8	-0.00106
-1.618	1.8	-0.00106
-1.617	1.8	-0.00106
-1.616	1.8	-0.00106
-1.615	1.8	-0.00106
-1.614	1.8	-0.00106
-1.613	1.8	-0.00106
-1.612	1.8	-0.00106
-1.611	1.8	-0.00106
-1.61	1.8	-0.00106
-1.609	1.8	-0.00106
-1.608	1.8	-0.00106
-1.607	1.8	-0.00106
-1.606	1.8	-0.00106
-1.605	1.8	-0.00106
-1.604	1.8	-0.00106
-1.603	1.8	-0.00106
-1.602	1.8	-0.00106
-1.601	1.8	-0.00106
-1.6	1.8	-0.00106
-1.599	1.8	-0.00106
-1.598	1.8	-0.00106
-1.597	1.8	-0.00106
-1.596	1.8	-0.00106
-1.595	1.8	-0.00106
-1.594	1.8	-0.00106
-1.593	1.8	-0.00106
-1.592	1.8	-0.00106
-1.591	1.8	-0.00106
-1.59	1.8	-0.00106
-1.589	1.8	-0.00106
-1.588	1.8	-0.00106
-1.587	1.8	-0.00106
-1.586	1.8	-0.00106
-1.585	1.8	-0.00106
-1.584	1.8	-0.00106
-1.583	1.8	-0.00106
-1.582	1.8	-0.00106
-1.581	1.8	-0.00106
-1.58	1.8	-0.00106
-1.579	1.8	-0.00106
-1.578	1.8	-0.00106
-1.577	1.8	-0.00106
-1.576	1.8	-0.00106
-1.575	1.8	-0.00106
-1.574	1.8	-0.00106
-1.573	1.8	-0.00106
-1.572	1.8	-0.00106
-1.571	1.8	-0.00106
-1.57	1.8	-0.00106
-1.569	1.8	-0.00106
-1.568	1.8	-0.00106
-1.567	1.8	-0.00106
-1.566	1.8	-0.00106
-1.565	1.8	-0.00106
-1.564	1.8	-0.00106
-1.563	1.8	-0.00106
-1.562	1.8	-0.00106
-1.561	1.8	-0.00106
-1.56	1.8	-0.00106
-1.559	1.8	-0.00106
-1.558	1.8	-0.00106
-1.557	1.8	-0.00106
-1.556	1.8	-0.00106
-1.555	1.8	-0.00106
-1.554	1.8	-0.00106
-1.553	1.8	-0.00106
-1.552	1.8	-0.00106
-1.551	1.8	-0.00106
-1.55	1.8	-0.00106
-1.549	1.8	-0.00106
-1.548	1.8	-0.00106
-1.547	1.8	-0.00106
-1.546	1.8	-0.00106
-1.545	1.8	-0.00106
-1.544	1.8	-0.00106
-1.543	1.8	-0.00106
-1.542	1.8	-0.00106
-1.541	1.8	-0.00106
-1.54	1.8	-0.00106
-1.539	1.8	-0.00106
-1.538	1.8	-0.00107
-1.537	1.8	-0.00107
-1.536	1.8	-0.00107
-1.535	1.8	-0.00107
-1.534	1.8	-0.00107
-1.533	1.8	-0.00107
-1.532	1.8	-0.00107
-1.531	1.8	-0.00107
-1.53	1.8	-0.00107
-1.529	1.8	-0.00107
-1.528	1.8	-0.00107
-1.527	1.8	-0.00107
-1.526	1.8	-0.00107
-1.525	1.8	-0.00107
-1.524	1.8	-0.00107
-1.523	1.8	-0.00107
-1.522	1.8	-0.00107
-1.521	1.8	-0.00107
-1.52	1.8	-0.00107
-1.519	1.8	-0.00107
-1.518	1.8	-0.00107
-1.517	1.8	-0.00107
-1.516	1.8	-0.00107
-1.515	1.8	-0.00107
-1.514	1.8	-0.00107
-1.513	1.8	-0.00107
-1.512	1.8	-0.00107
-1.511	1.8	-0.00107
-1.51	1.8	-0.00107
-1.509	1.8	-0.00107
-1.508	1.8	-0.00107
-1.507	1.8	-0.00107
-1.506	1.8	-0.00107
-1.505	1.8	-0.00107
-1.504	1.8	-0.00107
-1.503	1.8	-0.00107
-1.502	1.8	-0.00107
-1.501	1.8	-0.00107
-1.5	1.8	-0.00107
-1.499	1.8	-0.00107
-1.498	1.8	-0.00107
-1.497	1.8	-0.00107
-1.496	1.8	-0.00107
-1.495	1.8	-0.00107
-1.494	1.8	-0.00107
-1.493	1.8	-0.00107
-1.492	1.8	-0.00107
-1.491	1.8	-0.00107
-1.49	1.8	-0.00107
-1.489	1.8	-0.00107
-1.488	1.8	-0.00107
-1.487	1.8	-0.00107
-1.486	1.8	-0.00107
-1.485	1.8	-0.00107
-1.484	1.8	-0.00107
-1.483	1.8	-0.00107
-1.482	1.8	-0.00107
-1.481	1.8	-0.00107
-1.48	1.8	-0.00107
-1.479	1.8	-0.00107
-1.478	1.8	-0.00107
-1.477	1.8	-0.00107
-1.476	1.8	-0.00107
-1.475	1.8	-0.00107
-1.474	1.8	-0.00107
-1.473	1.8	-0.00107
-1.472	1.8	-0.00107
-1.471	1.8	-0.00107
-1.47	1.8	-0.00107
-1.469	1.8	-0.00107
-1.468	1.8	-0.00107
-1.467	1.8	-0.00107
-1.466	1.8	-0.00107
-1.465	1.8	-0.00107
-1.464	1.8	-0.00107
-1.463	1.8	-0.00107
-1.462	1.8	-0.00107
-1.461	1.8	-0.00107
-1.46	1.8	-0.00107
-1.459	1.8	-0.00107
-1.458	1.8	-0.00107
-1.457	1.8	-0.00107
-1.456	1.8	-0.00107
-1.455	1.8	-0.00107
-1.454	1.8	-0.00107
-1.453	1.8	-0.00107
-1.452	1.8	-0.00107
-1.451	1.8	-0.00107
-1.45	1.8	-0.00107
-1.449	1.8	-0.00107
-1.448	1.8	-0.00107
-1.447	1.8	-0.00107
-1.446	1.8	-0.00107
-1.445	1.8	-0.00107
-1.444	1.8	-0.00107
-1.443	1.8	-0.00107
-1.442	1.8	-0.00107
-1.441	1.8	-0.00107
-1.44	1.8	-0.00107
-1.439	1.8	-0.00107
-1.438	1.8	-0.00107
-1.437	1.8	-0.00107
-1.436	1.8	-0.00107
-1.435	1.8	-0.00107
-1.434	1.8	-0.00107
-1.433	1.8	-0.00107
-1.432	1.8	-0.00107
-1.431	1.8	-0.00107
-1.43	1.8	-0.00107
-1.429	1.8	-0.00107
-1.428	1.8	-0.00107
-1.427	1.8	-0.00107
-1.426	1.8	-0.00107
-1.425	1.8	-0.00107
-1.424	1.8	-0.00107
-1.423	1.8	-0.00107
-1.422	1.8	-0.00107
-1.421	1.8	-0.00107
-1.42	1.8	-0.00107
-1.419	1.8	-0.00107
-1.418	1.8	-0.00107
-1.417	1.8	-0.00107
-1.416	1.8	-0.00107
-1.415	1.8	-0.00107
-1.414	1.8	-0.00107
-1.413	1.8	-0.00107
-1.412	1.8	-0.00107
-1.411	1.8	-0.00107
-1.41	1.8	-0.00107
-1.409	1.8	-0.00107
-1.408	1.8	-0.00107
-1.407	1.8	-0.00107
-1.406	1.8	-0.00107
-1.405	1.8	-0.00107
-1.404	1.8	-0.00107
-1.403	1.8	-0.00107
-1.402	1.8	-0.00107
-1.401	1.8	-0.00107
-1.4	1.8	-0.00107
-1.399	1.8	-0.00107
-1.398	1.8	-0.00107
-1.397	1.8	-0.00107
-1.396	1.8	-0.00107
-1.395	1.8	-0.00107
-1.394	1.8	-0.00107
-1.393	1.8	-0.00107
-1.392	1.8	-0.00107
-1.391	1.8	-0.00107
-1.39	1.8	-0.00107
-1.389	1.8	-0.00107
-1.388	1.8	-0.00107
-1.387	1.8	-0.00107
-1.386	1.8	-0.00107
-1.385	1.8	-0.00107
-1.384	1.8	-0.00107
-1.383	1.8	-0.00107
-1.382	1.8	-0.00107
-1.381	1.8	-0.00107
-1.38	1.8	-0.00107
-1.379	1.8	-0.00107
-1.378	1.8	-0.00107
-1.377	1.8	-0.00107
-1.376	1.8	-0.00107
-1.375	1.8	-0.00107
-1.374	1.8	-0.00107
-1.373	1.8	-0.00107
-1.372	1.8	-0.00107
-1.371	1.8	-0.00107
-1.37	1.8	-0.00107
-1.369	1.8	-0.00107
-1.368	1.8	-0.00107
-1.367	1.8	-0.00107
-1.366	1.8	-0.00107
-1.365	1.8	-0.00107
-1.364	1.8	-0.00107
-1.363	1.8	-0.00107
-1.362	1.8	-0.00107
-1.361	1.8	-0.00107
-1.36	1.8	-0.00107
-1.359	1.8	-0.00107
-1.358	1.8	-0.00107
-1.357	1.8	-0.00107
-1.356	1.8	-0.00107
-1.355	1.8	-0.00107
-1.354	1.8	-0.00107
-1.353	1.8	-0.00107
-1.352	1.8	-0.00107
-1.351	1.8	-0.00107
-1.35	1.8	-0.00107
-1.349	1.8	-0.00107
-1.348	1.8	-0.00107
-1.347	1.8	-0.00107
-1.346	1.8	-0.00107
-1.345	1.8	-0.00107
-1.344	1.8	-0.00107
-1.343	1.8	-0.00107
-1.342	1.8	-0.00107
-1.341	1.8	-0.00107
-1.34	1.8	-0.00107
-1.339	1.8	-0.00107
-1.338	1.8	-0.00107
-1.337	1.8	-0.00107
-1.336	1.8	-0.00107
-1.335	1.8	-0.00107
-1.334	1.8	-0.00107
-1.333	1.8	-0.00107
-1.332	1.8	-0.00107
-1.331	1.8	-0.00107
-1.33	1.8	-0.00107
-1.329	1.8	-0.00107
-1.328	1.8	-0.00107
-1.327	1.8	-0.00107
-1.326	1.8	-0.00107
-1.325	1.8	-0.00107
-1.324	1.8	-0.00107
-1.323	1.8	-0.00107
-1.322	1.8	-0.00107
-1.321	1.8	-0.00107
-1.32	1.8	-0.00107
-1.319	1.8	-0.00107
-1.318	1.8	-0.00107
-1.317	1.8	-0.00107
-1.316	1.8	-0.00107
-1.315	1.8	-0.00107
-1.314	1.8	-0.00107
-1.313	1.8	-0.00107
-1.312	1.8	-0.00107
-1.311	1.8	-0.00107
-1.31	1.8	-0.00107
-1.309	1.8	-0.00107
-1.308	1.8	-0.00107
-1.307	1.8	-0.00107
-1.306	1.8	-0.00107
-1.305	1.8	-0.00107
-1.304	1.8	-0.00107
-1.303	1.8	-0.00107
-1.302	1.8	-0.00107
-1.301	1.8	-0.00107
-1.3	1.8	-0.00107
-1.299	1.8	-0.00107
-1.298	1.8	-0.00107
-1.297	1.8	-0.00107
-1.296	1.8	-0.00107
-1.295	1.8	-0.00107
-1.294	1.8	-0.00107
-1.293	1.8	-0.00107
-1.292	1.8	-0.00107
-1.291	1.8	-0.00107
-1.29	1.8	-0.00107
-1.289	1.8	-0.00107
-1.288	1.8	-0.00107
-1.287	1.8	-0.00107
-1.286	1.8	-0.00107
-1.285	1.8	-0.00107
-1.284	1.8	-0.00107
-1.283	1.8	-0.00107
-1.282	1.8	-0.00107
-1.281	1.8	-0.00107
-1.28	1.8	-0.00107
-1.279	1.8	-0.00107
-1.278	1.8	-0.00107
-1.277	1.8	-0.00107
-1.276	1.8	-0.00107
-1.275	1.8	-0.00107
-1.274	1.8	-0.00107
-1.273	1.8	-0.00107
-1.272	1.8	-0.00107
-1.271	1.8	-0.00107
-1.27	1.8	-0.00107
-1.269	1.8	-0.00107
-1.268	1.8	-0.00107
-1.267	1.8	-0.00107
-1.266	1.8	-0.00107
-1.265	1.8	-0.00107
-1.264	1.8	-0.00107
-1.263	1.8	-0.00107
-1.262	1.8	-0.00107
-1.261	1.8	-0.00107
-1.26	1.8	-0.00107
-1.259	1.8	-0.00107
-1.258	1.8	-0.00107
-1.257	1.8	-0.00107
-1.256	1.8	-0.00107
-1.255	1.8	-0.00107
-1.254	1.8	-0.00107
-1.253	1.8	-0.00107
-1.252	1.8	-0.00107
-1.251	1.8	-0.00107
-1.25	1.8	-0.00107
-1.249	1.8	-0.00107
-1.248	1.8	-0.00107
-1.247	1.8	-0.00107
-1.246	1.8	-0.00107
-1.245	1.8	-0.00107
-1.244	1.8	-0.00107
-1.243	1.8	-0.00107
-1.242	1.8	-0.00107
-1.241	1.8	-0.00107
-1.24	1.8	-0.00107
-1.239	1.8	-0.00107
-1.238	1.8	-0.00107
-1.237	1.8	-0.00107
-1.236	1.8	-0.00107
-1.235	1.8	-0.00107
-1.234	1.8	-0.00107
-1.233	1.8	-0.00107
-1.232	1.8	-0.00107
-1.231	1.8	-0.00107
-1.23	1.8	-0.00107
-1.229	1.8	-0.00107
-1.228	1.8	-0.00107
-1.227	1.8	-0.00107
-1.226	1.8	-0.00107
-1.225	1.8	-0.00107
-1.224	1.8	-0.00107
-1.223	1.8	-0.00107
-1.222	1.8	-0.00107
-1.221	1.8	-0.00107
-1.22	1.8	-0.00107
-1.219	1.8	-0.00107
-1.218	1.8	-0.00107
-1.217	1.8	-0.00107
-1.216	1.8	-0.00107
-1.215	1.8	-0.00107
-1.214	1.8	-0.00107
-1.213	1.8	-0.00107
-1.212	1.8	-0.00107
-1.211	1.8	-0.00107
-1.21	1.8	-0.00107
-1.209	1.8	-0.00107
-1.208	1.8	-0.00107
-1.207	1.8	-0.00107
-1.206	1.8	-0.00107
-1.205	1.8	-0.00107
-1.204	1.8	-0.00107
-1.203	1.8	-0.00107
-1.202	1.8	-0.00107
-1.201	1.8	-0.00107
-1.2	1.8	-0.00107
-1.199	1.8	-0.00107
-1.198	1.8	-0.00107
-1.197	1.8	-0.00107
-1.196	1.8	-0.00107
-1.195	1.8	-0.00107
-1.194	1.8	-0.00107
-1.193	1.8	-0.00107
-1.192	1.8	-0.00107
-1.191	1.8	-0.00107
-1.19	1.8	-0.00107
-1.189	1.8	-0.00107
-1.188	1.8	-0.00107
-1.187	1.8	-0.00107
-1.186	1.8	-0.00107
-1.185	1.8	-0.00107
-1.184	1.8	-0.00107
-1.183	1.8	-0.00107
-1.182	1.8	-0.00107
-1.181	1.8	-0.00107
-1.18	1.8	-0.00107
-1.179	1.8	-0.00107
-1.178	1.8	-0.00107
-1.177	1.8	-0.00107
-1.176	1.8	-0.00107
-1.175	1.8	-0.00107
-1.174	1.8	-0.00107
-1.173	1.8	-0.00107
-1.172	1.8	-0.00107
-1.171	1.8	-0.00107
-1.17	1.8	-0.00107
-1.169	1.8	-0.00107
-1.168	1.8	-0.00107
-1.167	1.8	-0.00107
-1.166	1.8	-0.00107
-1.165	1.8	-0.00107
-1.164	1.8	-0.00107
-1.163	1.8	-0.00107
-1.162	1.8	-0.00107
-1.161	1.8	-0.00107
-1.16	1.8	-0.00107
-1.159	1.8	-0.00107
-1.158	1.8	-0.00107
-1.157	1.8	-0.00107
-1.156	1.8	-0.00107
-1.155	1.8	-0.00107
-1.154	1.8	-0.00107
-1.153	1.8	-0.00107
-1.152	1.8	-0.00107
-1.151	1.8	-0.00107
-1.15	1.8	-0.00107
-1.149	1.8	-0.00107
-1.148	1.8	-0.00107
-1.147	1.8	-0.00107
-1.146	1.8	-0.00107
-1.145	1.8	-0.00107
-1.144	1.8	-0.00107
-1.143	1.8	-0.00107
-1.142	1.8	-0.00107
-1.141	1.8	-0.00107
-1.14	1.8	-0.00107
-1.139	1.8	-0.00107
-1.138	1.8	-0.00107
-1.137	1.8	-0.00107
-1.136	1.8	-0.00107
-1.135	1.8	-0.00107
-1.134	1.8	-0.00107
-1.133	1.8	-0.00107
-1.132	1.8	-0.00107
-1.131	1.8	-0.00107
-1.13	1.8	-0.00107
-1.129	1.8	-0.00107
-1.128	1.8	-0.00107
-1.127	1.8	-0.00107
-1.126	1.8	-0.00107
-1.125	1.8	-0.00107
-1.124	1.8	-0.00107
-1.123	1.8	-0.00107
-1.122	1.8	-0.00107
-1.121	1.8	-0.00107
-1.12	1.8	-0.00107
-1.119	1.8	-0.00107
-1.118	1.8	-0.00107
-1.117	1.8	-0.00107
-1.116	1.8	-0.00107
-1.115	1.8	-0.00107
-1.114	1.8	-0.00107
-1.113	1.8	-0.00107
-1.112	1.8	-0.00107
-1.111	1.8	-0.00107
-1.11	1.8	-0.00107
-1.109	1.8	-0.00107
-1.108	1.8	-0.00107
-1.107	1.8	-0.00107
-1.106	1.8	-0.00107
-1.105	1.8	-0.00107
-1.104	1.8	-0.00107
-1.103	1.8	-0.00107
-1.102	1.8	-0.00107
-1.101	1.8	-0.00107
-1.1	1.8	-0.00107
-1.099	1.8	-0.00107
-1.098	1.8	-0.00107
-1.097	1.8	-0.00107
-1.096	1.8	-0.00107
-1.095	1.8	-0.00107
-1.094	1.8	-0.00107
-1.093	1.8	-0.00107
-1.092	1.8	-0.00107
-1.091	1.8	-0.00107
-1.09	1.8	-0.00107
-1.089	1.8	-0.00107
-1.088	1.8	-0.00107
-1.087	1.8	-0.00107
-1.086	1.8	-0.00107
-1.085	1.8	-0.00107
-1.084	1.8	-0.00107
-1.083	1.8	-0.00107
-1.082	1.8	-0.00107
-1.081	1.8	-0.00107
-1.08	1.8	-0.00107
-1.079	1.8	-0.00107
-1.078	1.8	-0.00107
-1.077	1.8	-0.00107
-1.076	1.8	-0.00107
-1.075	1.8	-0.00107
-1.074	1.8	-0.00107
-1.073	1.8	-0.00107
-1.072	1.8	-0.00107
-1.071	1.8	-0.00107
-1.07	1.8	-0.00107
-1.069	1.8	-0.00107
-1.068	1.8	-0.00107
-1.067	1.8	-0.00107
-1.066	1.8	-0.00107
-1.065	1.8	-0.00107
-1.064	1.8	-0.00107
-1.063	1.8	-0.00107
-1.062	1.8	-0.00107
-1.061	1.8	-0.00107
-1.06	1.8	-0.00107
-1.059	1.8	-0.00107
-1.058	1.8	-0.00107
-1.057	1.8	-0.00107
-1.056	1.8	-0.00107
-1.055	1.8	-0.00107
-1.054	1.8	-0.00107
-1.053	1.8	-0.00107
-1.052	1.8	-0.00107
-1.051	1.8	-0.00107
-1.05	1.8	-0.00107
-1.049	1.8	-0.00107
-1.048	1.8	-0.00107
-1.047	1.8	-0.00107
-1.046	1.8	-0.00107
-1.045	1.8	-0.00107
-1.044	1.8	-0.00107
-1.043	1.8	-0.00107
-1.042	1.8	-0.00107
-1.041	1.8	-0.00107
-1.04	1.8	-0.00107
-1.039	1.8	-0.00107
-1.038	1.8	-0.00107
-1.037	1.8	-0.00107
-1.036	1.8	-0.00107
-1.035	1.8	-0.00107
-1.034	1.8	-0.00107
-1.033	1.8	-0.00107
-1.032	1.8	-0.00107
-1.031	1.8	-0.00107
-1.03	1.8	-0.00107
-1.029	1.8	-0.00107
-1.028	1.8	-0.00107
-1.027	1.8	-0.00107
-1.026	1.8	-0.00107
-1.025	1.8	-0.00107
-1.024	1.8	-0.00107
-1.023	1.8	-0.00107
-1.022	1.8	-0.00107
-1.021	1.8	-0.00107
-1.02	1.8	-0.00107
-1.019	1.8	-0.00107
-1.018	1.8	-0.00107
-1.017	1.8	-0.00107
-1.016	1.8	-0.00107
-1.015	1.8	-0.00107
-1.014	1.8	-0.00107
-1.013	1.8	-0.00107
-1.012	1.8	-0.00107
-1.011	1.8	-0.00107
-1.01	1.8	-0.00107
-1.009	1.8	-0.00107
-1.008	1.8	-0.00107
-1.007	1.8	-0.00107
-1.006	1.8	-0.00107
-1.005	1.8	-0.00107
-1.004	1.8	-0.00107
-1.003	1.8	-0.00107
-1.002	1.8	-0.00107
-1.001	1.8	-0.00107
-1	1.8	-0.00107
-0.999	1.8	-0.00107
-0.998	1.8	-0.00107
-0.997	1.8	-0.00107
-0.996	1.8	-0.00107
-0.995	1.8	-0.00107
-0.994	1.8	-0.00107
-0.993	1.8	-0.00107
-0.992	1.8	-0.00107
-0.991	1.8	-0.00107
-0.99	1.8	-0.00107
-0.989	1.8	-0.00107
-0.988	1.8	-0.00107
-0.987	1.8	-0.00107
-0.986	1.8	-0.00107
-0.985	1.8	-0.00107
-0.984	1.8	-0.00107
-0.983	1.8	-0.00107
-0.982	1.8	-0.00107
-0.981	1.8	-0.00107
-0.98	1.8	-0.00107
-0.979	1.8	-0.00107
-0.978	1.8	-0.00107
-0.977	1.8	-0.00107
-0.976	1.8	-0.00107
-0.975	1.8	-0.00107
-0.974	1.8	-0.00107
-0.973	1.8	-0.00107
-0.972	1.8	-0.00107
-0.971	1.8	-0.00107
-0.97	1.8	-0.00107
-0.969	1.8	-0.00107
-0.968	1.8	-0.00107
-0.967	1.8	-0.00107
-0.966	1.8	-0.00107
-0.965	1.8	-0.00107
-0.964	1.8	-0.00107
-0.963	1.8	-0.00107
-0.962	1.8	-0.00107
-0.961	1.8	-0.00107
-0.96	1.8	-0.00107
-0.959	1.8	-0.00107
-0.958	1.8	-0.00107
-0.957	1.8	-0.00107
-0.956	1.8	-0.00107
-0.955	1.8	-0.00107
-0.954	1.8	-0.00107
-0.953	1.8	-0.00107
-0.952	1.8	-0.00107
-0.951	1.8	-0.00107
-0.95	1.8	-0.00107
-0.949	1.8	-0.00107
-0.948	1.8	-0.00107
-0.947	1.8	-0.00107
-0.946	1.8	-0.00107
-0.945	1.8	-0.00107
-0.944	1.8	-0.00107
-0.943	1.8	-0.00107
-0.942	1.8	-0.00107
-0.941	1.8	-0.00107
-0.94	1.8	-0.00107
-0.939	1.8	-0.00107
-0.938	1.8	-0.00107
-0.937	1.8	-0.00107
-0.936	1.8	-0.00107
-0.935	1.8	-0.00107
-0.934	1.8	-0.00107
-0.933	1.8	-0.00107
-0.932	1.8	-0.00107
-0.931	1.8	-0.00107
-0.93	1.8	-0.00107
-0.929	1.8	-0.00107
-0.928	1.8	-0.00107
-0.927	1.8	-0.00107
-0.926	1.8	-0.00107
-0.925	1.8	-0.00107
-0.924	1.8	-0.00107
-0.923	1.8	-0.00107
-0.922	1.8	-0.00107
-0.921	1.8	-0.00107
-0.92	1.8	-0.00107
-0.919	1.8	-0.00107
-0.918	1.8	-0.00107
-0.917	1.8	-0.00107
-0.916	1.8	-0.00107
-0.915	1.8	-0.00107
-0.914	1.8	-0.00107
-0.913	1.8	-0.00107
-0.912	1.8	-0.00107
-0.911	1.8	-0.00107
-0.91	1.8	-0.00107
-0.909	1.8	-0.00107
-0.908	1.8	-0.00107
-0.907	1.8	-0.00107
-0.906	1.8	-0.00107
-0.905	1.8	-0.00107
-0.904	1.8	-0.00107
-0.903	1.8	-0.00107
-0.902	1.8	-0.00107
-0.901	1.8	-0.00107
-0.9	1.8	-0.00107
-0.899	1.8	-0.00107
-0.898	1.8	-0.00107
-0.897	1.8	-0.00107
-0.896	1.8	-0.00107
-0.895	1.8	-0.00107
-0.894	1.8	-0.00107
-0.893	1.8	-0.00107
-0.892	1.8	-0.00107
-0.891	1.8	-0.00107
-0.89	1.8	-0.00107
-0.889	1.8	-0.00107
-0.888	1.8	-0.00107
-0.887	1.8	-0.00107
-0.886	1.8	-0.00107
-0.885	1.8	-0.00107
-0.884	1.8	-0.00107
-0.883	1.8	-0.00107
-0.882	1.8	-0.00107
-0.881	1.8	-0.00107
-0.88	1.8	-0.00107
-0.879	1.8	-0.00107
-0.878	1.8	-0.00107
-0.877	1.8	-0.00107
-0.876	1.8	-0.00107
-0.875	1.8	-0.00107
-0.874	1.8	-0.00107
-0.873	1.8	-0.00107
-0.872	1.8	-0.00107
-0.871	1.8	-0.00107
-0.87	1.8	-0.00107
-0.869	1.8	-0.00107
-0.868	1.8	-0.00107
-0.867	1.8	-0.00107
-0.866	1.8	-0.00107
-0.865	1.8	-0.00107
-0.864	1.8	-0.00107
-0.863	1.8	-0.00107
-0.862	1.8	-0.00107
-0.861	1.8	-0.00107
-0.86	1.8	-0.00107
-0.859	1.8	-0.00107
-0.858	1.8	-0.00107
-0.857	1.8	-0.00107
-0.856	1.8	-0.00107
-0.855	1.8	-0.00107
-0.854	1.8	-0.00107
-0.853	1.8	-0.00107
-0.852	1.8	-0.00107
-0.851	1.8	-0.00107
-0.85	1.8	-0.00107
-0.849	1.8	-0.00107
-0.848	1.8	-0.00107
-0.847	1.8	-0.00107
-0.846	1.8	-0.00107
-0.845	1.8	-0.00107
-0.844	1.8	-0.00107
-0.843	1.8	-0.00107
-0.842	1.8	-0.00107
-0.841	1.8	-0.00107
-0.84	1.8	-0.00107
-0.839	1.8	-0.00107
-0.838	1.8	-0.00107
-0.837	1.8	-0.00107
-0.836	1.8	-0.00107
-0.835	1.8	-0.00107
-0.834	1.8	-0.00107
-0.833	1.8	-0.00107
-0.832	1.8	-0.00107
-0.831	1.8	-0.00107
-0.83	1.8	-0.00107
-0.829	1.8	-0.00107
-0.828	1.8	-0.00107
-0.827	1.8	-0.00107
-0.826	1.8	-0.00107
-0.825	1.8	-0.00107
-0.824	1.8	-0.00107
-0.823	1.8	-0.00107
-0.822	1.8	-0.00107
-0.821	1.8	-0.00107
-0.82	1.8	-0.00107
-0.819	1.8	-0.00107
-0.818	1.8	-0.00107
-0.817	1.8	-0.00107
-0.816	1.8	-0.00107
-0.815	1.8	-0.00107
-0.814	1.8	-0.00107
-0.813	1.8	-0.00107
-0.812	1.8	-0.00107
-0.811	1.8	-0.00107
-0.81	1.8	-0.00107
-0.809	1.8	-0.00107
-0.808	1.8	-0.00107
-0.807	1.8	-0.00107
-0.806	1.8	-0.00107
-0.805	1.8	-0.00107
-0.804	1.8	-0.00107
-0.803	1.8	-0.00107
-0.802	1.8	-0.00107
-0.801	1.8	-0.00107
-0.8	1.8	-0.00107
-0.799	1.8	-0.00107
-0.798	1.8	-0.00107
-0.797	1.8	-0.00107
-0.796	1.8	-0.00107
-0.795	1.8	-0.00107
-0.794	1.8	-0.00107
-0.793	1.8	-0.00107
-0.792	1.8	-0.00107
-0.791	1.8	-0.00107
-0.79	1.8	-0.00107
-0.789	1.8	-0.00107
-0.788	1.8	-0.00107
-0.787	1.8	-0.00107
-0.786	1.8	-0.00107
-0.785	1.8	-0.00107
-0.784	1.8	-0.00107
-0.783	1.8	-0.00107
-0.782	1.8	-0.00107
-0.781	1.8	-0.00107
-0.78	1.8	-0.00107
-0.779	1.8	-0.00107
-0.778	1.8	-0.00107
-0.777	1.8	-0.00107
-0.776	1.8	-0.00107
-0.775	1.8	-0.00107
-0.774	1.8	-0.00107
-0.773	1.8	-0.00107
-0.772	1.8	-0.00107
-0.771	1.8	-0.00107
-0.77	1.8	-0.00107
-0.769	1.8	-0.00107
-0.768	1.8	-0.00107
-0.767	1.8	-0.00107
-0.766	1.8	-0.00107
-0.765	1.8	-0.00107
-0.764	1.8	-0.00107
-0.763	1.8	-0.00107
-0.762	1.8	-0.00107
-0.761	1.8	-0.00107
-0.76	1.8	-0.00107
-0.759	1.8	-0.00107
-0.758	1.8	-0.00107
-0.757	1.8	-0.00107
-0.756	1.8	-0.00107
-0.755	1.8	-0.00107
-0.754	1.8	-0.00107
-0.753	1.8	-0.00107
-0.752	1.8	-0.00107
-0.751	1.8	-0.00107
-0.75	1.8	-0.00107
-0.749	1.8	-0.00107
-0.748	1.8	-0.00107
-0.747	1.8	-0.00107
-0.746	1.8	-0.00107
-0.745	1.8	-0.00107
-0.744	1.8	-0.00107
-0.743	1.8	-0.00107
-0.742	1.8	-0.00107
-0.741	1.8	-0.00107
-0.74	1.8	-0.00107
-0.739	1.8	-0.00107
-0.738	1.8	-0.00107
-0.737	1.8	-0.00107
-0.736	1.8	-0.00107
-0.735	1.8	-0.00107
-0.734	1.8	-0.00107
-0.733	1.8	-0.00107
-0.732	1.8	-0.00107
-0.731	1.8	-0.00107
-0.73	1.8	-0.00107
-0.729	1.8	-0.00107
-0.728	1.8	-0.00107
-0.727	1.8	-0.00107
-0.726	1.8	-0.00107
-0.725	1.8	-0.00107
-0.724	1.8	-0.00107
-0.723	1.8	-0.00107
-0.722	1.8	-0.00107
-0.721	1.8	-0.00107
-0.72	1.8	-0.00107
-0.719	1.8	-0.00107
-0.718	1.8	-0.00107
-0.717	1.8	-0.00107
-0.716	1.8	-0.00107
-0.715	1.8	-0.00107
-0.714	1.8	-0.00107
-0.713	1.8	-0.00107
-0.712	1.8	-0.00107
-0.711	1.8	-0.00107
-0.71	1.8	-0.00107
-0.709	1.8	-0.00107
-0.708	1.8	-0.00107
-0.707	1.8	-0.00107
-0.706	1.8	-0.00107
-0.705	1.8	-0.00107
-0.704	1.8	-0.00107
-0.703	1.8	-0.00107
-0.702	1.8	-0.00107
-0.701	1.8	-0.00107
-0.7	1.8	-0.00107
-0.699	1.8	-0.00107
-0.698	1.8	-0.00107
-0.697	1.8	-0.00107
-0.696	1.8	-0.00107
-0.695	1.8	-0.00107
-0.694	1.8	-0.00107
-0.693	1.8	-0.00107
-0.692	1.8	-0.00107
-0.691	1.8	-0.00107
-0.69	1.8	-0.00107
-0.689	1.8	-0.00107
-0.688	1.8	-0.00107
-0.687	1.8	-0.00107
-0.686	1.8	-0.00107
-0.685	1.8	-0.00107
-0.684	1.8	-0.00107
-0.683	1.8	-0.00107
-0.682	1.8	-0.00107
-0.681	1.8	-0.00107
-0.68	1.8	-0.00107
-0.679	1.8	-0.00107
-0.678	1.8	-0.00107
-0.677	1.8	-0.00107
-0.676	1.8	-0.00107
-0.675	1.8	-0.00107
-0.674	1.8	-0.00107
-0.673	1.8	-0.00107
-0.672	1.8	-0.00107
-0.671	1.8	-0.00107
-0.67	1.8	-0.00107
-0.669	1.8	-0.00107
-0.668	1.8	-0.00107
-0.667	1.8	-0.00107
-0.666	1.8	-0.00107
-0.665	1.8	-0.00107
-0.664	1.8	-0.00107
-0.663	1.8	-0.00107
-0.662	1.8	-0.00107
-0.661	1.8	-0.00107
-0.66	1.8	-0.00107
-0.659	1.8	-0.00107
-0.658	1.8	-0.00107
-0.657	1.8	-0.00107
-0.656	1.8	-0.00107
-0.655	1.8	-0.00107
-0.654	1.8	-0.00107
-0.653	1.8	-0.00107
-0.652	1.8	-0.00107
-0.651	1.8	-0.00107
-0.65	1.8	-0.00107
-0.649	1.8	-0.00107
-0.648	1.8	-0.00107
-0.647	1.8	-0.00107
-0.646	1.8	-0.00107
-0.645	1.8	-0.00107
-0.644	1.8	-0.00107
-0.643	1.8	-0.00107
-0.642	1.8	-0.00107
-0.641	1.8	-0.00107
-0.64	1.8	-0.00107
-0.639	1.8	-0.00107
-0.638	1.8	-0.00107
-0.637	1.8	-0.00107
-0.636	1.8	-0.00107
-0.635	1.8	-0.00107
-0.634	1.8	-0.00107
-0.633	1.8	-0.00107
-0.632	1.8	-0.00107
-0.631	1.8	-0.00107
-0.63	1.8	-0.00107
-0.629	1.8	-0.00107
-0.628	1.8	-0.00107
-0.627	1.8	-0.00107
-0.626	1.8	-0.00107
-0.625	1.8	-0.00107
-0.624	1.8	-0.00107
-0.623	1.8	-0.00107
-0.622	1.8	-0.00107
-0.621	1.8	-0.00107
-0.62	1.8	-0.00107
-0.619	1.8	-0.00107
-0.618	1.8	-0.00107
-0.617	1.8	-0.00107
-0.616	1.8	-0.00107
-0.615	1.8	-0.00107
-0.614	1.8	-0.00107
-0.613	1.8	-0.00107
-0.612	1.8	-0.00107
-0.611	1.8	-0.00107
-0.61	1.8	-0.00107
-0.609	1.8	-0.00107
-0.608	1.8	-0.00107
-0.607	1.8	-0.00107
-0.606	1.8	-0.00107
-0.605	1.8	-0.00107
-0.604	1.8	-0.00107
-0.603	1.8	-0.00107
-0.602	1.8	-0.00107
-0.601	1.8	-0.00107
-0.6	1.8	-0.00107
-0.599	1.8	-0.00107
-0.598	1.8	-0.00107
-0.597	1.8	-0.00107
-0.596	1.8	-0.00107
-0.595	1.8	-0.00107
-0.594	1.8	-0.00107
-0.593	1.8	-0.00107
-0.592	1.8	-0.00107
-0.591	1.8	-0.00107
-0.59	1.8	-0.00107
-0.589	1.8	-0.00107
-0.588	1.8	-0.00107
-0.587	1.8	-0.00107
-0.586	1.8	-0.00107
-0.585	1.8	-0.00107
-0.584	1.8	-0.00107
-0.583	1.8	-0.00107
-0.582	1.8	-0.00107
-0.581	1.8	-0.00107
-0.58	1.8	-0.00107
-0.579	1.8	-0.00107
-0.578	1.8	-0.00107
-0.577	1.8	-0.00107
-0.576	1.8	-0.00107
-0.575	1.8	-0.00107
-0.574	1.8	-0.00107
-0.573	1.8	-0.00107
-0.572	1.8	-0.00107
-0.571	1.8	-0.00107
-0.57	1.8	-0.00107
-0.569	1.8	-0.00107
-0.568	1.8	-0.00107
-0.567	1.8	-0.00107
-0.566	1.8	-0.00107
-0.565	1.8	-0.00107
-0.564	1.8	-0.00107
-0.563	1.8	-0.00107
-0.562	1.8	-0.00107
-0.561	1.8	-0.00107
-0.56	1.8	-0.00107
-0.559	1.8	-0.00107
-0.558	1.8	-0.00107
-0.557	1.8	-0.00107
-0.556	1.8	-0.00107
-0.555	1.8	-0.00107
-0.554	1.8	-0.00107
-0.553	1.8	-0.00107
-0.552	1.8	-0.00107
-0.551	1.8	-0.00107
-0.55	1.8	-0.00107
-0.549	1.8	-0.00107
-0.548	1.8	-0.00107
-0.547	1.8	-0.00107
-0.546	1.8	-0.00107
-0.545	1.8	-0.00107
-0.544	1.8	-0.00107
-0.543	1.8	-0.00107
-0.542	1.8	-0.00107
-0.541	1.8	-0.00107
-0.54	1.8	-0.00107
-0.539	1.8	-0.00107
-0.538	1.8	-0.00107
-0.537	1.8	-0.00107
-0.536	1.8	-0.00107
-0.535	1.8	-0.00107
-0.534	1.8	-0.00107
-0.533	1.8	-0.00107
-0.532	1.8	-0.00107
-0.531	1.8	-0.00107
-0.53	1.8	-0.00107
-0.529	1.8	-0.00107
-0.528	1.8	-0.00107
-0.527	1.8	-0.00107
-0.526	1.8	-0.00107
-0.525	1.8	-0.00107
-0.524	1.8	-0.00107
-0.523	1.8	-0.00107
-0.522	1.8	-0.00107
-0.521	1.8	-0.00107
-0.52	1.8	-0.00107
-0.519	1.8	-0.00107
-0.518	1.8	-0.00107
-0.517	1.8	-0.00107
-0.516	1.8	-0.00107
-0.515	1.8	-0.00107
-0.514	1.8	-0.00107
-0.513	1.8	-0.00107
-0.512	1.8	-0.00107
-0.511	1.8	-0.00107
-0.51	1.8	-0.00107
-0.509	1.8	-0.00107
-0.508	1.8	-0.00107
-0.507	1.8	-0.00107
-0.506	1.8	-0.00107
-0.505	1.8	-0.00107
-0.504	1.8	-0.00107
-0.503	1.8	-0.00107
-0.502	1.8	-0.00107
-0.501	1.8	-0.00107
-0.5	1.8	-0.00107
-0.499	1.8	-0.00107
-0.498	1.8	-0.00107
-0.497	1.8	-0.00107
-0.496	1.8	-0.00107
-0.495	1.8	-0.00107
-0.494	1.8	-0.00107
-0.493	1.8	-0.00107
-0.492	1.8	-0.00107
-0.491	1.8	-0.00107
-0.49	1.8	-0.00107
-0.489	1.8	-0.00107
-0.488	1.8	-0.00107
-0.487	1.8	-0.00107
-0.486	1.8	-0.00107
-0.485	1.8	-0.00107
-0.484	1.8	-0.00107
-0.483	1.8	-0.00107
-0.482	1.8	-0.00107
-0.481	1.8	-0.00107
-0.48	1.8	-0.00107
-0.479	1.8	-0.00107
-0.478	1.8	-0.00107
-0.477	1.8	-0.00107
-0.476	1.8	-0.00107
-0.475	1.8	-0.00107
-0.474	1.8	-0.00107
-0.473	1.8	-0.00107
-0.472	1.8	-0.00107
-0.471	1.8	-0.00107
-0.47	1.8	-0.00107
-0.469	1.8	-0.00107
-0.468	1.8	-0.00107
-0.467	1.8	-0.00107
-0.466	1.8	-0.00107
-0.465	1.8	-0.00107
-0.464	1.8	-0.00107
-0.463	1.8	-0.00107
-0.462	1.8	-0.00107
-0.461	1.8	-0.00107
-0.46	1.8	-0.00107
-0.459	1.8	-0.00107
-0.458	1.8	-0.00107
-0.457	1.8	-0.00107
-0.456	1.8	-0.00107
-0.455	1.8	-0.00107
-0.454	1.8	-0.00107
-0.453	1.8	-0.00107
-0.452	1.8	-0.00107
-0.451	1.8	-0.00107
-0.45	1.8	-0.00107
-0.449	1.8	-0.00107
-0.448	1.8	-0.00107
-0.447	1.8	-0.00107
-0.446	1.8	-0.00107
-0.445	1.8	-0.00107
-0.444	1.8	-0.00107
-0.443	1.8	-0.00107
-0.442	1.8	-0.00107
-0.441	1.8	-0.00107
-0.44	1.8	-0.00107
-0.439	1.8	-0.00107
-0.438	1.8	-0.00107
-0.437	1.8	-0.00107
-0.436	1.8	-0.00107
-0.435	1.8	-0.00107
-0.434	1.8	-0.00107
-0.433	1.8	-0.00107
-0.432	1.8	-0.00107
-0.431	1.8	-0.00107
-0.43	1.8	-0.00107
-0.429	1.8	-0.00107
-0.428	1.8	-0.00107
-0.427	1.8	-0.00107
-0.426	1.8	-0.00107
-0.425	1.8	-0.00107
-0.424	1.8	-0.00107
-0.423	1.8	-0.00107
-0.422	1.8	-0.00107
-0.421	1.8	-0.00107
-0.42	1.8	-0.00107
-0.419	1.8	-0.00107
-0.418	1.8	-0.00107
-0.417	1.8	-0.00107
-0.416	1.8	-0.00107
-0.415	1.8	-0.00107
-0.414	1.8	-0.00107
-0.413	1.8	-0.00107
-0.412	1.8	-0.00107
-0.411	1.8	-0.00107
-0.41	1.8	-0.00107
-0.409	1.8	-0.00107
-0.408	1.8	-0.00107
-0.407	1.8	-0.00107
-0.406	1.8	-0.00107
-0.405	1.8	-0.00107
-0.404	1.8	-0.00107
-0.403	1.8	-0.00107
-0.402	1.8	-0.00107
-0.401	1.8	-0.00107
-0.4	1.8	-0.00107
-0.399	1.8	-0.00107
-0.398	1.8	-0.00107
-0.397	1.8	-0.00107
-0.396	1.8	-0.00107
-0.395	1.8	-0.00107
-0.394	1.8	-0.00107
-0.393	1.8	-0.00107
-0.392	1.8	-0.00107
-0.391	1.8	-0.00107
-0.39	1.8	-0.00107
-0.389	1.8	-0.00107
-0.388	1.8	-0.00107
-0.387	1.8	-0.00107
-0.386	1.8	-0.00107
-0.385	1.8	-0.00107
-0.384	1.8	-0.00107
-0.383	1.8	-0.00107
-0.382	1.8	-0.00107
-0.381	1.8	-0.00107
-0.38	1.8	-0.00107
-0.379	1.8	-0.00107
-0.378	1.8	-0.00107
-0.377	1.8	-0.00107
-0.376	1.8	-0.00107
-0.375	1.8	-0.00107
-0.374	1.8	-0.00107
-0.373	1.8	-0.00107
-0.372	1.8	-0.00107
-0.371	1.8	-0.00107
-0.37	1.8	-0.00107
-0.369	1.8	-0.00107
-0.368	1.8	-0.00107
-0.367	1.8	-0.00107
-0.366	1.8	-0.00107
-0.365	1.8	-0.00107
-0.364	1.8	-0.00107
-0.363	1.8	-0.00107
-0.362	1.8	-0.00107
-0.361	1.8	-0.00107
-0.36	1.8	-0.00107
-0.359	1.8	-0.00107
-0.358	1.8	-0.00107
-0.357	1.8	-0.00107
-0.356	1.8	-0.00107
-0.355	1.8	-0.00107
-0.354	1.8	-0.00107
-0.353	1.8	-0.00107
-0.352	1.8	-0.00107
-0.351	1.8	-0.00107
-0.35	1.8	-0.00107
-0.349	1.8	-0.00107
-0.348	1.8	-0.00107
-0.347	1.8	-0.00107
-0.346	1.8	-0.00107
-0.345	1.8	-0.00107
-0.344	1.8	-0.00107
-0.343	1.8	-0.00107
-0.342	1.8	-0.00107
-0.341	1.8	-0.00107
-0.34	1.8	-0.00107
-0.339	1.8	-0.00107
-0.338	1.8	-0.00107
-0.337	1.8	-0.00107
-0.336	1.8	-0.00107
-0.335	1.8	-0.00107
-0.334	1.8	-0.00107
-0.333	1.8	-0.00107
-0.332	1.8	-0.00107
-0.331	1.8	-0.00107
-0.33	1.8	-0.00107
-0.329	1.8	-0.00107
-0.328	1.8	-0.00107
-0.327	1.8	-0.00107
-0.326	1.8	-0.00107
-0.325	1.8	-0.00107
-0.324	1.8	-0.00107
-0.323	1.8	-0.00107
-0.322	1.8	-0.00107
-0.321	1.8	-0.00107
-0.32	1.8	-0.00107
-0.319	1.8	-0.00107
-0.318	1.8	-0.00107
-0.317	1.8	-0.00107
-0.316	1.8	-0.00107
-0.315	1.8	-0.00107
-0.314	1.8	-0.00107
-0.313	1.8	-0.00107
-0.312	1.8	-0.00107
-0.311	1.8	-0.00107
-0.31	1.8	-0.00107
-0.309	1.8	-0.00107
-0.308	1.8	-0.00107
-0.307	1.8	-0.00107
-0.306	1.8	-0.00107
-0.305	1.8	-0.00107
-0.304	1.8	-0.00107
-0.303	1.8	-0.00107
-0.302	1.8	-0.00107
-0.301	1.8	-0.00107
-0.3	1.8	-0.00107
-0.299	1.8	-0.00107
-0.298	1.8	-0.00107
-0.297	1.8	-0.00107
-0.296	1.8	-0.00107
-0.295	1.8	-0.00107
-0.294	1.8	-0.00107
-0.293	1.8	-0.00107
-0.292	1.8	-0.00107
-0.291	1.8	-0.00107
-0.29	1.8	-0.00107
-0.289	1.8	-0.00107
-0.288	1.8	-0.00107
-0.287	1.8	-0.00107
-0.286	1.8	-0.00107
-0.285	1.8	-0.00107
-0.284	1.8	-0.00107
-0.283	1.8	-0.00107
-0.282	1.8	-0.00107
-0.281	1.8	-0.00107
-0.28	1.8	-0.00107
-0.279	1.8	-0.00107
-0.278	1.8	-0.00107
-0.277	1.8	-0.00107
-0.276	1.8	-0.00107
-0.275	1.8	-0.00107
-0.274	1.8	-0.00107
-0.273	1.8	-0.00107
-0.272	1.8	-0.00107
-0.271	1.8	-0.00107
-0.27	1.8	-0.00107
-0.269	1.8	-0.00107
-0.268	1.8	-0.00107
-0.267	1.8	-0.00107
-0.266	1.8	-0.00107
-0.265	1.8	-0.00107
-0.264	1.8	-0.00107
-0.263	1.8	-0.00107
-0.262	1.8	-0.00107
-0.261	1.8	-0.00107
-0.26	1.8	-0.00107
-0.259	1.8	-0.00107
-0.258	1.8	-0.00107
-0.257	1.8	-0.00107
-0.256	1.8	-0.00107
-0.255	1.8	-0.00107
-0.254	1.8	-0.00107
-0.253	1.8	-0.00107
-0.252	1.8	-0.00107
-0.251	1.8	-0.00107
-0.25	1.8	-0.00107
-0.249	1.8	-0.00107
-0.248	1.8	-0.00107
-0.247	1.8	-0.00107
-0.246	1.8	-0.00107
-0.245	1.8	-0.00107
-0.244	1.8	-0.00107
-0.243	1.8	-0.00107
-0.242	1.8	-0.00107
-0.241	1.8	-0.00107
-0.24	1.8	-0.00107
-0.239	1.8	-0.00107
-0.238	1.8	-0.00107
-0.237	1.8	-0.00107
-0.236	1.8	-0.00107
-0.235	1.8	-0.00107
-0.234	1.8	-0.00107
-0.233	1.8	-0.00107
-0.232	1.8	-0.00107
-0.231	1.8	-0.00107
-0.23	1.8	-0.00107
-0.229	1.8	-0.00107
-0.228	1.8	-0.00107
-0.227	1.8	-0.00107
-0.226	1.8	-0.00107
-0.225	1.8	-0.00107
-0.224	1.8	-0.00107
-0.223	1.8	-0.00107
-0.222	1.8	-0.00107
-0.221	1.8	-0.00107
-0.22	1.8	-0.00107
-0.219	1.8	-0.00107
-0.218	1.8	-0.00107
-0.217	1.8	-0.00107
-0.216	1.8	-0.00107
-0.215	1.8	-0.00107
-0.214	1.8	-0.00107
-0.213	1.8	-0.00107
-0.212	1.8	-0.00107
-0.211	1.8	-0.00107
-0.21	1.8	-0.00107
-0.209	1.8	-0.00107
-0.208	1.8	-0.00107
-0.207	1.8	-0.00107
-0.206	1.8	-0.00107
-0.205	1.8	-0.00107
-0.204	1.8	-0.00107
-0.203	1.8	-0.00107
-0.202	1.8	-0.00107
-0.201	1.8	-0.00107
-0.2	1.8	-0.00107
-0.199	1.8	-0.00107
-0.198	1.8	-0.00107
-0.197	1.8	-0.00107
-0.196	1.8	-0.00107
-0.195	1.8	-0.00107
-0.194	1.8	-0.00107
-0.193	1.8	-0.00107
-0.192	1.8	-0.00107
-0.191	1.8	-0.00107
-0.19	1.8	-0.00107
-0.189	1.8	-0.00107
-0.188	1.8	-0.00107
-0.187	1.8	-0.00107
-0.186	1.8	-0.00107
-0.185	1.8	-0.00107
-0.184	1.8	-0.00107
-0.183	1.8	-0.00107
-0.182	1.8	-0.00107
-0.181	1.8	-0.00107
-0.18	1.8	-0.00107
-0.179	1.8	-0.00107
-0.178	1.8	-0.00107
-0.177	1.8	-0.00107
-0.176	1.8	-0.00107
-0.175	1.8	-0.00107
-0.174	1.8	-0.00107
-0.173	1.8	-0.00107
-0.172	1.8	-0.00107
-0.171	1.8	-0.00107
-0.17	1.8	-0.00107
-0.169	1.8	-0.00107
-0.168	1.8	-0.00107
-0.167	1.8	-0.00107
-0.166	1.8	-0.00107
-0.165	1.8	-0.00107
-0.164	1.8	-0.00107
-0.163	1.8	-0.00107
-0.162	1.8	-0.00107
-0.161	1.8	-0.00107
-0.16	1.8	-0.00107
-0.159	1.8	-0.00107
-0.158	1.8	-0.00107
-0.157	1.8	-0.00107
-0.156	1.8	-0.00107
-0.155	1.8	-0.00107
-0.154	1.8	-0.00107
-0.153	1.8	-0.00107
-0.152	1.8	-0.00107
-0.151	1.8	-0.00107
-0.15	1.8	-0.00107
-0.149	1.8	-0.00107
-0.148	1.8	-0.00107
-0.147	1.8	-0.00107
-0.146	1.8	-0.00107
-0.145	1.8	-0.00107
-0.144	1.8	-0.00106
-0.143	1.8	-0.00106
-0.142	1.8	-0.00106
-0.141	1.8	-0.00106
-0.14	1.8	-0.00106
-0.139	1.8	-0.00106
-0.138	1.8	-0.00106
-0.137	1.8	-0.00106
-0.136	1.8	-0.00106
-0.135	1.8	-0.00106
-0.134	1.8	-0.00106
-0.133	1.8	-0.00106
-0.132	1.8	-0.00106
-0.131	1.8	-0.00106
-0.13	1.8	-0.00106
-0.129	1.8	-0.00106
-0.128	1.8	-0.00106
-0.127	1.8	-0.00106
-0.126	1.8	-0.00106
-0.125	1.8	-0.00106
-0.124	1.8	-0.00106
-0.123	1.8	-0.00106
-0.122	1.8	-0.00106
-0.121	1.8	-0.00106
-0.12	1.8	-0.00106
-0.119	1.8	-0.00106
-0.118	1.8	-0.00106
-0.117	1.8	-0.00106
-0.116	1.8	-0.00106
-0.115	1.8	-0.00106
-0.114	1.8	-0.00106
-0.113	1.8	-0.00106
-0.112	1.8	-0.00106
-0.111	1.8	-0.00106
-0.11	1.8	-0.00106
-0.109	1.8	-0.00106
-0.108	1.8	-0.00106
-0.107	1.8	-0.00106
-0.106	1.8	-0.00106
-0.105	1.8	-0.00106
-0.104	1.8	-0.00106
-0.103	1.8	-0.00106
-0.102	1.8	-0.00106
-0.101	1.8	-0.00106
-0.1	1.8	-0.00106
-0.099	1.8	-0.00106
-0.098	1.8	-0.00106
-0.097	1.8	-0.00106
-0.096	1.8	-0.00106
-0.095	1.8	-0.00106
-0.094	1.8	-0.00106
-0.093	1.8	-0.00106
-0.092	1.8	-0.00106
-0.091	1.8	-0.00106
-0.09	1.8	-0.00106
-0.089	1.8	-0.00106
-0.088	1.8	-0.00106
-0.087	1.8	-0.00106
-0.086	1.8	-0.00106
-0.085	1.8	-0.00106
-0.084	1.8	-0.00106
-0.083	1.8	-0.00106
-0.082	1.8	-0.00106
-0.081	1.8	-0.00106
-0.08	1.8	-0.00106
-0.079	1.8	-0.00106
-0.078	1.8	-0.00106
-0.077	1.8	-0.00106
-0.076	1.8	-0.00106
-0.075	1.8	-0.00106
-0.074	1.8	-0.00106
-0.073	1.8	-0.00106
-0.072	1.8	-0.00106
-0.071	1.8	-0.00106
-0.07	1.8	-0.00106
-0.069	1.8	-0.00106
-0.068	1.8	-0.00106
-0.067	1.8	-0.00106
-0.066	1.8	-0.00106
-0.065	1.8	-0.00106
-0.064	1.8	-0.00106
-0.063	1.8	-0.00106
-0.062	1.8	-0.00106
-0.061	1.8	-0.00106
-0.06	1.8	-0.00106
-0.059	1.8	-0.00106
-0.058	1.8	-0.00106
-0.057	1.8	-0.00106
-0.056	1.8	-0.00106
-0.055	1.8	-0.00106
-0.054	1.8	-0.00106
-0.053	1.8	-0.00106
-0.052	1.8	-0.00106
-0.051	1.8	-0.00106
-0.05	1.8	-0.00106
-0.049	1.8	-0.00106
-0.048	1.8	-0.00106
-0.047	1.8	-0.00106
-0.046	1.8	-0.00106
-0.045	1.8	-0.00106
-0.044	1.8	-0.00106
-0.043	1.8	-0.00106
-0.042	1.8	-0.00106
-0.041	1.8	-0.00106
-0.04	1.8	-0.00106
-0.039	1.8	-0.00106
-0.038	1.8	-0.00106
-0.037	1.8	-0.00106
-0.036	1.8	-0.00106
-0.035	1.8	-0.00106
-0.034	1.8	-0.00106
-0.033	1.8	-0.00106
-0.032	1.8	-0.00106
-0.031	1.8	-0.00106
-0.03	1.8	-0.00106
-0.029	1.8	-0.00106
-0.028	1.8	-0.00106
-0.027	1.8	-0.00106
-0.026	1.8	-0.00106
-0.025	1.8	-0.00106
-0.024	1.8	-0.00106
-0.023	1.8	-0.00106
-0.022	1.8	-0.00106
-0.021	1.8	-0.00106
-0.02	1.8	-0.00106
-0.019	1.8	-0.00106
-0.018	1.8	-0.00106
-0.017	1.8	-0.00106
-0.016	1.8	-0.00106
-0.015	1.8	-0.00106
-0.014	1.8	-0.00106
-0.013	1.8	-0.00106
-0.012	1.8	-0.00106
-0.011	1.8	-0.00106
-0.01	1.8	-0.00106
-0.009	1.8	-0.00106
-0.008	1.8	-0.00106
-0.007	1.8	-0.00106
-0.006	1.8	-0.00106
-0.005	1.8	-0.00106
-0.004	1.8	-0.00106
-0.003	1.8	-0.00106
-0.002	1.8	-0.00106
[truncated: 16,002 more rows]
