# Supplementary material for: All-analog photoelectronic chip for high-speed vision tasks
Source: Nature. 2023 Oct 25;623(7985):48–57. doi: 10.1038/s41586-023-06558-8 (PMC10620079; doi:10.1038/s41586-023-06558-8)
Supplement: Supplementary file 13 — Source Data Extended Data Fig. 9 [file 41586_2023_6558_MOESM13_ESM.xlsx]

## Sheet: Extended Data Figure9a
Source data for Extended Data Figure 9a
ACCEL
Network structure	Operation number/frame	Accuracy
1-layer OAC + 1-layer EAC	510000000	0.9828
2-layer OAC + 1-layer EAC	1000000000	0.9843
3-layer OAC + 1-layer EAC	1500000000	0.9845
4-layer OAC + 1-layer EAC	2000000000	0.985
5-layer OAC + 1-layer EAC	2600000000	0.9858
6-layer OAC + 1-layer EAC	3100000000	0.986
EAC only
Network structure	Operation number/frame	Accuracy
1-layer EAC	20000	0.8944
LeNet
Network structure	Operation number/frame	Accuracy
1 convolutional layer w/ max pooling + 3 FC layers	12700000	0.9879
2 convolutional layers w/ max pooling + 3 FC layers	23600000	0.991
3 convolutional layers w/ max pooling + 3 FC layers	34200000	0.9919
4 convolutional layers w/ max pooling + 3 FC layers	46200000	0.9926
5 convolutional layers w/ max pooling + 3 FC layers	58800000	0.9928
6 convolutional layers w/ max pooling + 3 FC layers	71700000	0.993
FC
Network structure	Operation number/frame	Accuracy
1 FC layer	15700	0.922
2 FC layers	11900000	0.9847
3 FC layers	22300000	0.9858
4 FC layers	34700000	0.9859
5 FC layers	47600000	0.986
6 FC layers	58500000	0.986
7 FC layers	71200000	0.986

## Sheet: Extended Data Figure9b
Source data for Extended Data Figure 9b
ACCEL
Network structure	Operation number/frame	Accuracy
1-layer OAC + 1-layer EAC	330000000	0.8067
2-layer OAC + 1-layer EAC	660000000	0.82
3-layer OAC + 1-layer EAC	980000000	0.8267
4-layer OAC + 1-layer EAC	1300000000	0.8333
5-layer OAC + 1-layer EAC	1600000000	0.84
6-layer OAC + 1-layer EAC	2000000000	0.84
EAC only
Network structure	Operation number/frame	Accuracy
1-layer EAC	6100	0.7
LeNet
Network structure	Operation number/frame	Accuracy
1 convolutional layer w/ max pooling + 3 FC layers	14400000	0.7933
2 convolutional layers w/ max pooling + 3 FC layers	27100000	0.84
3 convolutional layers w/ max pooling + 3 FC layers	34800000	0.8467
4 convolutional layers w/ max pooling + 3 FC layers	44300000	0.8733
5 convolutional layers w/ max pooling + 3 FC layers	60300000	0.9067
6 convolutional layers w/ max pooling + 3 FC layers	75300000	0.9067
FC
Network structure	Operation number/frame	Accuracy
1 FC layer	393000	0.7133
2 FC layers	11800000	0.72
3 FC layers	23600000	0.7667
4 FC layers	35500000	0.7667
5 FC layers	47500000	0.78
6 FC layers	59600000	0.78
7 FC layers	71300000	0.78
